# Supplementary material for: The alveolate translation initiation factor 4E family reveals a custom toolkit for translational control in core dinoflagellates
Source: BMC Evol Biol. 2015 Feb 10;15(1):14. doi: 10.1186/s12862-015-0301-9 (PMC4330643; doi:10.1186/s12862-015-0301-9)
Supplement: Additional file 1: — Supplemental table with gi numbers, bioproject numbers and other publicly available data sources. [file 12862_2015_301_MOESM1_ESM.xlsx]

## Sheet: Sheet1
		eIF4E-1				eIF4E-2		eIF4E-3
		a	b	c	d	a	b	a	b	c		per species totals	totals
	Core dinoflagellates
	Amphidinium carterae	1	1	1	2	1		1	1			8
	Polarella glacialis	2	1	1	1	1	1	1		1		9
	Prorocentrum minimum	3	3	1	1	1		1				10
	Alexandrium tamarense	4	1	1	2	1	1	1				11
	Lingulodinium polyedrum	2	1	1	2	1	1	1	1			10
	Symbiodinium sp.	3	2	1	1	2		3				12
	Karenia brevis	2	3	1	1	1	1	1		1		11
	Akashiwo sanguinea	2	1	1	2	1	1	1	1	2		12
	Gyrodinium instriatum	4	2	1	2	1	1	2	1			14
	Karlodinium veneficum	3	2	1	2	1	1	2	1	1		14
	Scrippsiella trochoidea	3	1	1	4	1	1	2	1	1		15
	Other dinoflagellates												126
	Amoebophrya ex. K. veneficum	2				1						3
	Amoebohphrya ex A. sanguineum	2				1						3
	Perkinsus marinus	294886335, 294893188				29486607		294890747, 294950043, 294938874, 294891759				7	13
GenBank data source
	Apicomplexans	eIF4E-1				eIF4E-2
ref_seq	Theileria parvum	71031320
ref_seq	Theileria annulata	84994522
EST	Babesia equis	310888599
ref_seq	Babesia bovis	156089657
ref_seq	Plasmodium yoelli	82593968				82704638
ref_seq	Plasmodium berghii	68065762
ref_seq	Plasmodium falciparum	124504957				296004492
ref_seq	Plasmodium vivax	156097057				156094965
ref_seq	Neospora caninum	325118922				401411897
ref_seq	Toxoplasma gondii	237833459				237830795							16
EST	Eimeria tenella	32157156
ref_seq	Cryptosporidium parvum	66475316
ref_seq	Cryptosporidium hominis	67623607
ref_seq	Cryptosporidium muris	209877234
NTD	Chromera velia	343863333, 343863115
ref_seq	Ciliates	eIF4E-1				eIF4E-2							7
ref_seq	Ichthyopthira multifilis	340506718, 340508834				340504109						3
ref_seq	Tetrahymena thermophila	89293609, 89289890				89286094						3
ref_seq	Paramecium tetraurelia	145476139, 14549312, 145490189				145543863						4
EST	Miamiensis avidis					84176727						1
ref_seq	Sterkiella histriomuscorum					198395236						1
EST	Entodinium caudatum					152006833						1
	Heterokonts	eIF4E-1				eIF4E-2	classII		eIF4E-3				15
ref_seq	Phytopthora sojae	348690910				348685684	348688892		348665981			4
ref_seq	Phytopthora infestans	301119537				301088791, 301087980, 301111454	301118230		301118596			6
EST	Phytopthora capsici	186718416				186782002						2
EST	Phytopthora brassicae	144587454				144600056						2
ref_seq	Albugo laibachi	325186454				325183909	325180224		325179787			4
EST	Albugo candida	353382990
ref_seq	Phaedactylium tricornutum	219115499					219112739		219112135			3
EST	Fragilariopsis cylindrus	282263527							282252177			2
ref_seq	Thalassiosira pseudonana	223995831					224003977, 224007671		224002240			4
ref_seq	Aureococcus anophageferens	323448755					323451242					2
EST	Pseudochattonella farcimen	319972882										1
ref_seq	Ectocarpus siliculosus	299117477				298705527	299469975		299470423			4
EST	Laminaria digitata	6919835										1
EST	Poligandrum								166319534			1
													177
