# Supplementary material for: The alveolate translation initiation factor 4E family reveals a custom toolkit for translational control in core dinoflagellates
Source: BMC Evol Biol. 2015 Feb 10;15(1):14. doi: 10.1186/s12862-015-0301-9 (PMC4330643; doi:10.1186/s12862-015-0301-9)
Supplement: Additional file 3: — A nexus format tree of Figure 2 with alignment. [file 12862_2015_301_MOESM3_ESM.zip]

Archive with 1 entries (1 files):
- 12862_2015_301_MOESM3_ESM.nex
