# Supplementary material for: The alveolate translation initiation factor 4E family reveals a custom toolkit for translational control in core dinoflagellates
Source: BMC Evol Biol. 2015 Feb 10;15(1):14. doi: 10.1186/s12862-015-0301-9 (PMC4330643; doi:10.1186/s12862-015-0301-9)
Supplement: Additional file 3: — A nexus format tree of Figure 2 with alignment. [file 12862_2015_301_MOESM3_ESM.zip › 12862_2015_301_MOESM3_ESM.nex]

#NEXUS
[written Fri Jan 09 16:56:51 EST 2015 by Mesquite  version 2.74 (build 550) at Tsvetans-MacBook-Pro-2.local/136.160.1.30]
[eIF4E matrix from Heterokonts, Ciliates, Apicomplexans, and Dinoflagellates]
BEGIN TAXA;
	TITLE Taxa;
	DIMENSIONS NTAX=204;
	TAXLABELS
		Ectocarpus_siliculosus_299117477 Laminaria_digitata_EST_6919835 Thalassiosira_pseudonana_223995831 Phaeodactylum_tricornutum_219115499 Fragilariopsis_cylindrus_EST_282263527 Aureococcus_anophagefferens_323448755 Pseudochattonella_farcimen_319972882 Phytophthora_brassicae_EST_144587454 Phytophthora_capsici_EST_186718416 Phytophthora_sojae_348690910 Phytophthora_infestans_301119537 Albugo_candida_EST_353382990 Albugo_laibachii_325186454 Perkinsus_marinus_294893188 Perkinsus_marinus_294886335 Amphidinium_carterae_15466_1d Akashiwo_sanguinea_comp23585_c0_seq1 Symbiodinium_clc_MMETSP1123_contig_337 Polarella_glacialis_clc_contig_37984 Prorocentrum_minimum_bloom_comp53372_c1_seq1 Lingulodinium_polyedrum_camera_clc_MMETSP1032_contig_38511 Alexandrium_tamarense_clc_MMETSP0378_contig_45240 Scrippsiella_trochoidea_clc_MMETSP0272_contig_80005 Scrippsiella_trochoidea_clc_MMETSP0272_contig_72360 Levanderina_fissa_B_contig_34663 Levanderina_fissa_B_contig_46611 Scrippsiella_trochoidea_clc_MMETSP0272_contig_3421 Scrippsiella_trochoidea_clc_MMETSP0272_contig_36227 Alexandrium_tamarense_clc_MMETSP0378_contig_5809 Lingulodinium_polyedrum_camera_clc_MMETSP1032_contig_18018 Akashiwo_sanguinea_comp33384_c0_seq1 Amphidinium_carterae_comp20002_1d2 Karlodinium_veneficum_comp7977_1d1 Karlodinium_veneficum_comp57297_1d2 Karenia_brevis_clc_MMETSP0573_contig_32679 Chromera_velia_343863333 Chromera_velia_343863115 Prorocentrum_minimum_bloom_comp18248_c1_seq1 Karenia_brevis_clc_MMETSP0573_contig_71070 Alexandrium_tamarense_clc_MMETSP0378_contig_9604 Lingulodinium_polyedrum_camera_clc_MMETSP1032_contig_8197 Karlodinium_veneficum_comp21544_102111_1c1 Levanderina_fissa_B_contig_34664 Scrippsiella_trochoidea_clc_MMETSP0272_contig_64562 Amphidinium_carterae_20941_1c Symbiodinium_clc_MMETSP1123_contig_29753 Polarella_glacialis_clc_contig_24283 Akashiwo_sanguinea_comp23091_c0_seq1 Cryptosporidium_muris_RN66_209877234 Cryptosporidium_hominis_TU502_67623607 Cryptosporidium_parvum_IowaII_66475316 Eimeria_tenella_EST_32157156 Neospora_caninium_325118922 Toxoplasma_gondii_ME49_237833459 Plasmodium_falciparum_124504957 Plasmodium_yoelii_82593968 Plasmodium_berghei_68065762 Plasmodium_vivax_156097057 Babesia_equi_EST_310888599 Theileria_parva_71031320 Theileria_annulata_84994522 Babesia_bovis_T2Bo_156089657 Karlodinium_veneficum_comp5687_1b2 Akashiwo_sanguinea_comp37650_c0_seq1 Levanderina_fissa_B_contig_69435 Levanderina_fissa_B_contig_28965 Scrippsiella_trochoidea_clc_MMETSP0272_contig_75963 Prorocentrum_minimum_bloom_comp22695_c0_seq1 Amphidinium_carterae_7545_1b Alexandrium_tamarense_clc_MMETSP0378_contig_7017 Lingulodinium_polyedrum_camera_clc_MMETSP1032_contig_15077 Karenia_brevis_clc_MMETSP0573_contig_22766 Symbiodinium_clc_MMETSP1123_contig_41364 Polarella_glacialis_clc_contig_5136 Karenia_brevis_clc_MMETSP0573_contig_74443 Karlodinium_veneficum_comp13850_1b1 Karenia_brevis_clc_MMETSP0573_contig_58759 Amoebophrya_sp_ex_Karlodinium_veneficum_41950 Amoebophrya_sp_ex_Akashiwo_sanguinea_comp6632_c0_seq1 Amphidinium_carterae_comp11552_1a Polarella_glacialis_clc_contig_4228 Symbiodinium_clc_MMETSP1123_contig_1624 Polarella_glacialis_clc_contig_19603 Lingulodinium_polyedrum_camera_clc_MMETSP1032_contig_25909 Alexandrium_tamarense_clc_MMETSP0378_contig_82153 Akashiwo_sanguinea_comp2833_c1_seq1 Scrippsiella_trochoidea_clc_MMETSP0272_contig_38668 Levanderina_fissa_B_contig_43980 Levanderina_fissa_B_contig_58460 Levanderina_fissa_B_contig_2240 Symbiodinium_clc_MMETSP1123_contig_7852 Prorocentrum_minimum_bloom_comp56117_c0_seq2 Karenia_brevis_clc_MMETSP0573_contig_20290 Prorocentrum_minimum_bloom_comp17368_c0_seq1 Prorocentrum_minimum_bloom_comp56117_c0_seq1 Symbiodinium_clc_MMETSP1123_contig_29903 Karenia_brevis_clc_MMETSP0573_contig_53708 Karlodinium_veneficum_20926_1a2 Karlodinium_veneficum_comp37201_1a Karlodinium_veneficum_comp12204_1a3 Akashiwo_sanguinea_comp15890_c0_seq1 Levanderina_fissa_B_contig_69049 Prorocentrum_minimum_bloom_comp12873_c0_seq1 Scrippsiella_trochoidea_clc_MMETSP0272_contig_4945 Scrippsiella_trochoidea_clc_MMETSP0272_contig_17061 Alexandrium_tamarense_clc_MMETSP0378_contig_41560 Alexandrium_tamarense_clc_MMETSP0378_contig_49119 Lingulodinium_polyedrum_camera_clc_MMETSP1032_contig_19360 Amoebophrya_sp_ex_Akashiwo_sanguinea_comp4554 Amoebophrya_sp_ex_Karlodinium_veneficum_comp4930 Tetrahymena_thermophila_89293609 Ichthyophthirius_multifiliis_340508834 Tetrahymena_thermophila_89289890 Ichthyophthirius_multifiliis_340506718 Paramecium_tetraurelia_145476139 Paramecium_tetraurelia_145490189 Paramecium_tetraurelia_145493121 Scrippsiella_trochoidea_clc_49623 Polarella_glacialis_comp29642_c0_seq1 Karenia_brevis_clc_27966 Akashiwo_sanguinea_comp36884_c0_seq1 Akashiwo_sanguinea_comp54401_c0_seq1 Karlodinium_veneficum_38083_3c Perkinsus_marinus_294891759 Perkinsus_marinus_294938874 Perkinsus_marinus_294950043 Perkinsus_marinus_294890747 Scrippsiella_trochoidea_clc_1907 Amoebophrya_sp_ex_Akashiwo_sanguinea_comp23303_c0_seq1 Alexandrium_tamarense_clc_89113 Lingulodinium_polyedrum_camera_clc_43277 Scrippsiella_trochoidea_clc_71108 Polarella_glacialis_comp16215_c0_seq1 Symbiodinium_clc_9595 Symbiodinium_B1_EST_k37c20_17918 Symbiodinium_B1_EST_k37c20_33358 Levanderina_fissa_comp94750_c0_seq1 Levanderina_fissa_comp119368_c0_seq1 Karlodinium_veneficum_20340_3a Karenia_brevis_clc_36500 Prorocentrum_minimum_comp67646_c0_seq1 Amphidinium_carterae_3977_3a Prorocentrum_minimum_comp158964_c0_seq1 Karenia_brevis_clc_95608 Karlodinium_veneficum_50181_3a Akashiwo_sanguinea_comp40077_c0_seq1 Levanderina_fissa_comp48066_c0_seq1 Scrippsiella_trochoidea Lingulodinium_polyedrum_camera_clc.f Amphidinium_carterae_comp17174_3b Karlodinium_veneficum_138808_1815_3b Phytophthora_infestans_301118596 Phytophthora_sojae_348665981 Pythium_oligandrum_EST_166319534 Albugo_laibachii_325179787 Ectocarpus_siliculosus_299470423 Thalassiosira_pseudonana_224002240 Phaeodactylum_tricornutum_219112135 Fragilariopsis_cylindrus_EST_282252177 Albugo_laibachii_325183909 Sterkiella_histriomuscorum_EST_198395236 Entodinium_caudatum_EST_152006833 Miamiensis_avidus_EST_84176727 Paramecium_tetraurelia_145543863 Ichthyophthirius_multifiliis_340504109 Tetrahymena_thermophila_89286094 Amphidinium_carterae_comp18399_2a Karlodinium_veneficum_31228_2a Akashiwo_sanguinea_comp13299_c0_seq2 Lingulodinium_polyedrum_camera_clc_55825 Alexandrium_tamarense_clc_21362 Polarella_glacialis_clc_contig_1 Karenia_brevis_clc_10704 Levanderina_fissa_comp33121_c0_seq1 Symbiodinium_B1_EST_k37c20_21479 Symbiodinium_clc_26706 Prorocentrum_minimum_comp67836_c0_seq1 Scrippsiella_trochoidea_clc_37572 Scrippsiella_trochoidea_clc_94977 Levanderina_fissa_comp58144_c0_seq2 Karenia_brevis_clc_54445 Karlodinium_veneficum_comp40434_2b Akashiwo_sanguinea_comp34886_c0_seq1 Alexandrium_tamarense_clc_56604 Lingulodinium_polyedrum_camera_clc_1711 Amoebophrya_sp_ex_Karlodinium_veneficum_62164_81106 Amoebophrya_sp_ex_Akashiwo_sanguinea_comp37597_c0_seq1 Perkinsus_marinus_29486607 Ectocarpus_siliculosus_298705527 Phytophthora_capsici_EST_186782002 Phytophthora_brassicae_EST_144600056 Phytophthora_infestans_301087980 Phytophthora_infestans_301111454 Phytophthora_sojae_348685684 Phytophthora_infestans_301088791 Phytophthora_sojae_348688892 Phytophthora_infestans_301118230 Albugo_laibachii_325180224 Aphanomyces_euteiches_166048544 Aureococcus_anophagefferens_323451242 Thalassiosira_pseudonana_224007671 Phaeodactylum_tricornutum_219112739 Thalassiosira_pseudonana_224003977 Ectocarpus_siliculosus_299469975 
	;

END;


BEGIN CHARACTERS;
	TITLE  eIF4E_Matrix;
	DIMENSIONS  NCHAR=339;
	FORMAT DATATYPE = Protein GAP = - MISSING = ?;
	MATRIX
	Ectocarpus_siliculosus_299117477                            LHPLQNTWCIWEHKVA--------KSSADWGDSMQSL-AEFATVEDFWK-V----Y--NNVPKPSQVMFDGSM-RKKV----------------------------------GD--R--V-IDSYSIFKKG--IKPEWEAPENSHGGEWQSRSK---------------MT---PQALDLFWENMVLGLVGETVDVGD-------------------EICGARV--VDKSK-------------------NNHNVYRFELWLRSNDG-------NTA--ARLLERLRACLAD--RNL-H-----------------EKLMPSFDWKAHGGR--------
	Laminaria_digitata_EST_6919835                              LHPLQNTWCLWEHKASKQGG----KSGADWGSNMQSL-SEFSTVEDFWK-V----Y--NNVPKPSQVMFDGAI-HKKV----------------------------------GD--R--Q-IDSYSIFKKG--IRPEWEDQQNTKGGELQSRS------------------------------------------------------------------------------------------------------------------------------------------------------------------------------------------
	Thalassiosira_pseudonana_223995831                          -HPLQHEWVLWEHTG--GGK----KDANAWKESMKQL-CAFQNIEDFWR-Y----Y--NHIPRPSQI------------------------------------------------------IEEYSLFKKG--IEPEWGDPRNKTGGEWFWRSH---------------LE---GDVLDLFWTNLVLGVIGEAIEDPALGV----------------HINGARV--VDKGK-------------------N-YPIFKIELWIDTKDV-------SMR--EKLRVRLNEII-------------------------------------------------
	Phaeodactylum_tricornutum_219115499                        DNPLQNEWVLWEHKAAGAGN----KNPNQWKENMQAL-CSFRTVEDFWQ-Y----F--NHIPKPSQVFFDGEC-RKKV----------------------------------GP--EGKT-IEEYSLFKEG--IEPEWGDPKNVIGGEFFCRAY---------------FE---ADILDLYWQNLVFALVGETIEDALGGKQ-----D---------CVNGVRV--VDKSR-------------------G-YPMFKLELWVNTRDP-------ILK--EKMKDLLLDLMTEG-QPA-S-----------------IKGRPKFEWKDHSS---------
	Fragilariopsis_cylindrus_EST_282263527                      THPLQNEWVMWEHKAN-QGS----KDPDKWKENMKQL-YESSTVEDFWR-Y----F--QHVPKPSEVFFDGDC-RKMV----------------------------------GP--EAKT-IEEYSLFKKG--IEPEWGDPQNLTGGEWFCRQF---------------LE---LEVLDLYWQNLVMSCVGETIDDDVAGDD-----DAEDGSSLLSYVNGARV--VDKSR-------------------H-YPLYKLELWINTRDP-------VIK--ERIKNKLIEIITDG-QPV-T-----------------KRLQPKFDWRDHSN---------
	Aureococcus_anophagefferens_323448755                       AHPTQHTWAFWEHRTSEKKT----MTKQEWANLQKKL-FSFSTVEEFWN-N----Y--VHIPPPSD---------------------------------------------------------SFSIFKEG--IAPEWEDSANINGGEWNLRKS---------------GRGNEGDMIDEWWQNLVLGLIGETIDTED-------------------HICGARV-------------------------------------------------------------------------------------------------------------------
	Pseudochattonella_farcimen_319972882                        ----------------------------------RNL-GSFNTVEEFWQ-H----F--GHLPKPSEVFYDGKS-RKRV----------------------------------GVAGGERT-IESFPLFKKG--IAVEWEDPANIRGGEWWIRKS---------------LK---PDALDKYWNNLVLGLVGCTIDAGD-------------------NICGARV--VDKSQLG-----------------RPHTMFRIELWLKTKDT-------QIA--KQMKDAMMEVMTDG-DSNKT-----------------AELSSDFSWKAH-----------
	Phytophthora_brassicae_EST_144587454                        KHELNEPWAIWEQREQG--------KNMSYGDKLFKL-CTFSTVEEFWG-Y----W--NNIPSPSQVLFDGFT-RKKF----------------------------------SD--R--T-VEGFALFKEG--IVPEWEDPENKNGGEWSIRKE---------------VG---AQELDAFWEKLVLSAIGELIDPGN-------------------EVTGVRV--IHKNNKK--------------DKKDSGNNYRYEIWLRGQDR-------AKA--DEIRNKTLDVINSG-SSG-A------------------------PWVSNEFL--------
	Phytophthora_capsici_EST_186718416                          KHELNEPWAIWEQREQG--------KNMSYGDKLFKL-CTFSTVEEFWG-Y----W--NNIPSPSQVLFDGFT-RKKF----------------------------------AD--R--T-VEGFAVFKEG--IVPEWEDPENKNGGEWSIRKE---------------VG---AQELDEFWEKLVLGAIGELIDPGN-------------------EVTGVRV--IHKNNKK--------------DRKDSGNNYRYEIWLRGVSR-------AKA--DEIRNKTLDVVNSG-SSG-A------------------------PWVSNEFL--------
	Phytophthora_sojae_348690910                                KHELNEPWAIWEQREQG--------KNMSYGDKLFKL-CTFSTVEEFWG-Y----W--NNIPSPSQVLFDGFT-RKKF----------------------------------AD--R--T-VEGFAVFKEG--IVPEWEDPENKNGGEWSIRKE---------------VG---AQELDEFWEKLVLGAIGELIDPGN-------------------EVTGVRV--IHKNNKK--------------DKRDSGNNYRYEIWLRGVNR-------AKA--DEIRNKTLEVINPG-SSG-A------------------------PWVSNEKL--------
	Phytophthora_infestans_301119537                            KHELNEPWAVWEQREQG--------KNMSYGDKLFKL-CTFSTVEEFWG-Y----W--NNIPSPSQVLFDGFT-HKKF----------------------------------AD--R--T-VEGFAVFKDG--IVPEWEDPENKNGGEWSIRKE---------------VG---AQELDEFWEKLVLGAIGELIDPGN-------------------EVTGVRV--IHKNNKK--------------DKNNLGNNYRYEIWLRGTSR-------VKA--DEIRNKTLDVVNSG-SSG-A------------------------PWVSNEKL--------
	Albugo_candida_EST_353382990                                LYPLETAWSIWELREQQ--------KNLSYADTLFKM-CTFKTVGKFWG-Y----W--NNILKPSQVLFDGYT-RKRI----------------------------------GD--R--Y-VESFAVFREG--IVPEWEDPQNRSGGEWSIRKE---------------LT---GPILDKLWEITVLGAIGEQLDEGD-------------------EITGVRV--IHKNK-K--------------DKKDMVNFYRFEIWLRTQDR-------TKA--NQVLNKFLKLVNGS-IDG-D------------------------HWTTHECQ--------
	Albugo_laibachii_325186454                                  LYPLETAWSIWELREQQ--------KNLSYADTLFKM-CTFKSVGKFWG-Y----W--NNILKPSQVLFDGFT-RKRI----------------------------------GD--R--Y-VESFAVFREG--IVPEWEDPQNRTGGEWSIRKE---------------LT---GPVLDKLWEITVLGAIGEQLDEGD-------------------EITGVRV--IHKNK-K--------------DKKDMVNFYRFEIWLRSQDR-------TKA--NQVLNRFLKLVNGT-LDG-D------------------------QWTTHDCQ--------
	Perkinsus_marinus_294893188                                 -HPLRQKWVLWEQLQANQKT---SP--SDWKDLSRSI-CAFETVGEFWR-Y----W--RHVPQPSELFSEPGG-CRFVREGP--------------------------------GGGLRV-VESMMIFRDG--VTPEWENPLNAVGGHLQFSLSPH------------IG----GKQIDEYWNNLVLAVVGGSLAPNG-------------------MVTGLRL--CDKLFSKR-------------GGPSHQGCVRIELWFTAASE------TAKV--EELCESVEKCMTTR-LDGQVVE----PC-------------PKYDIKYHGGKH-------
	Perkinsus_marinus_294886335                                 -RKLMYKWVLWEQLQPNQKA---SA--AEWKDLSRQV-CTFGTVGEFWR-Y----W--RHVPQPSELLSEAGG-CRFVREGD--------------------------------DGSLRV-VESMMVFRDG--IKPEWEDPLNAIGGHLQFSLGPN------------VG----GKQIDEYWNNIVLGVIGNTLPYPD-------------------MITGLRL--CDKLYTKR-------------GPP--QGSVRIEVWFTNMAD------TEKV--DELTKGIQECICTK-LDGTIST----NS-------------PKYDLKSHGGKH-------
	Amphidinium_carterae_15466_1d                               -PPLRHGWTIWEQIMQTPES----K--AQYSDATHRI-ASFNTVKGFWR-Y----W--NHLPQPSELVD---G-KKFVRDTG--------------------------------D-STSV-VDALMVFRNG--VKPEWEDPVNATGGHFQFQLKPS------------LGDG-KGGIIDEYWNNIVLGMIGGTLEPAD-------------------MVTGARL--VDKLGQA---------------R---AASIRLEVWFSNFDD------TEKV--DMLQRNLEKCMSTR-LDGTVAK----EN-----------PWGKTDRRSHAKK--------
	Akashiwo_sanguinea_comp23585_c0_seq1                       -PALRYTWILWEQIMQSSDA---KA--AQYSDATHRV-ASFSTVKTFWK-Y----W--NHLPQPSELLD---G-KKFVRESG--------------------------------Q-NKSV-VDALMVFRDG--IKPEWEDTANAGGGHFQFQLKKD------------LG----GGVIDEYWNNIVLGMVGGTIEPAE-------------------MITGIRL--VDKLNQS---------------R---AASIRIEVWFSNYED------TEKV--DLLQRNLEKCMVTK-LDGTQSA----SG-----------GWGKTERKSHIVKK-------
	Symbiodinium_clc_MMETSP1123_contig_337                      -QPLPHKWVLWEQLSLSQR----GS--SQYSQATQPV-ATLDTAKTFWR-Y----W--NHMPQPSLLLE---G-KKFMRVKD--------------------------------D-ARHV-VDALMLFKEG--IRPEWEDAVNASGGHFTFQLKAV------------IG----GGIIDEYWNNIVLGVIGASVEP-D-------------------IVTGLRL--VDKLQNKK------------------GPHLRIEVWFSSMAD------TEKV--DKLQQNLEKCMLLR-LDGVERQ-----P-----------AWGKVERTSHAPQSK------
	Polarella_glacialis_clc_contig_37984                        -PALRHTWTIWEQIAQTQ-R---DN--SQYSDQTNRV-ASFSTVKGFWK-Y----W--NHLPQPSMLLD---G-KKFVRVTP--------------------------------D-NKNV-VDALMLFREG--IKPEWEDTANAAGGHFQFQLKAT------------LG----GGAIDEYWNNIVLGMIGGSIEPAD-------------------MITGVRL--LDKLTNK---------------R---AAFIRIEVWFSNFND------TEKV--DLLQQSLERCMSTH-LDGTQSS-----A-----------AWGKTEKMSHAPTKK------
	Prorocentrum_minimum_bloom_comp53372_c1_seq1                -PPLRYTWTIWEQIAQNPAD---KA--KDYSDATHRV-ATFSTVKGFWK-Y----W--NHLPQPSELLD---G-KKFVREAD--------------------------------G-SRSI-VDALMVFREG--IKPEWEDPTNATGGHFQFQLPAS------------LG----GGPIDEKWNNIILGMVGGSIEPAE-------------------MITGVRL--VDKLVLKS--------------R---NPAVRLEVWFSNMED------TEKV--DLLEKSLTKCMTTR-LDGTHCQ-----P-----------DWGKIERKPHGAQKK------
	Lingulodinium_polyedrum_camera_clc_MMETSP1032_contig_38511  -PALRYTWTIWEQIMQSTDA---KA--AQYSDATHRV-ASFSTVKGFWK-Y----W--NHLPQPSELLD---G-KKFVRETA--------------------------------D-SRSV-VDALMVFREG--IKPEWEDAVNASGGHFQFQLKAS------------LG----GGTIDEYWNNIVLGMIGGTIEPAE-------------------MITGVRL--VDKLSQQ---------------R---SASIRIEVWFSNFDD------TEKV--DLLQRNMEKCMTTR-LDGTHSS----AS-----------AWGKTDRKPHGSQKK------
	Alexandrium_tamarense_clc_MMETSP0378_contig_45240           -PALRYTWTIWEQIMQSTDA---KA--AQYSDTTHRV-ASFSTVKGFWK-Y----W--NHLPQPSELLD---G-KKFVREGA--------------------------------DSSRNV-VDALMVFREG--IKPEWEDAINASGGHFQFQLKAS------------LG----GGTIDEYWNNIILGMIGGTIEPAE-------------------MITGLRL--VDKLGQGT--------------R---AASVRIEVWFSNFDD------TDKV--DTLQRNLEKCMTTR-LDGTHSS----PT-----------AWGRTDRKPHSSSKK------
	Scrippsiella_trochoidea_clc_MMETSP0272_contig_80005         -PPLRYTWTIWEQIMSSNDA---KA--AQYSDATHRV-ASFGTVKQFWK-Y----W--NHLPQPSELLD---G-KKFVRETA--------------------------------D-SRSV-VDALMVFREG--IKPEWEDVANASGGHFQFQLKPS------------LG----GGVIDEYWNNIILGVIGGTIDPSD-------------------MITGVRL--VDKLTQA---------------R---SAAVRIEVWFSSYDE------TEKV--DLLQKNLEQCMTSR-LDGTAST----PA-----------VWGKTERKPHAASKK------
	Scrippsiella_trochoidea_clc_MMETSP0272_contig_72360         -PPLRYTWTIWEQIMSSNDA---KA--AQYSDATHRV-ASFGTVKQFWK-Y----W--NHLPQPSELLD---G-KKFVRETA--------------------------------D-SRSV-VDALMVFREG--IKPEWEDVANASGGHFQFQLKPS------------LG----GGVIDEYWNNIILGVIGGTIDPSD-------------------MITGVRL--VDKLMQN---------------R---SAAVRIEVWFSNYEE------TEKV--DLLQKNLEKCMTAR-LDGTSST----PA-----------VWGKTERKPHAVSKK------
	Levanderina_fissa_B_contig_34663                            -PPLKFTWTMWEQIAMEGKA---KE--ANYGDSTHKV-AQFSTVKGFWR-Y----W--NHLPQPSVLLD---G-KKIVRDNG--------------------------------D-STSV-VDALMFFKEG--IKPAWEDEVNKGGGHFQYQLKPT------------LG----GGQIDEYWNNIVLGMVAGFIENSD-------------------MITGVRL--VDKLNAR-------------------APAIRVEVWFSNYED------TEGV--EILQRSLERCMTTR-VDGSQSS-----P-----------AWGKTTKTDHGKK--------
	Levanderina_fissa_B_contig_46611                            -PALRDTWTIWEQIMQASDA---KA--SQYSDATHRV-ASFSTVKTFWS-Y----W--NHLPQPSELLD---G-KKFVREMG--------------------------------D-SRNV-VDALMLFRDG--IKPEWEDEVNKTGGHFQFQLRPQ------------LG----GGQIDEYWNNIVLGMVGGMIEPAD-------------------MITGIRL--VDKLNQP---------------R---NPSIRIEVWFANYDD------SEKV--DALQRGLERCMSTK-VDGSQSA----LG-----------AWGKTERKPHSK---------
	Scrippsiella_trochoidea_clc_MMETSP0272_contig_3421          -PKLDSKWVIWEQHKI-KD----KK--ADYADAMKKV-VTFGTVKEFWG-C----W--NHLPQPSELLD---G-KRFTRESG--------------------------------G-SKSI-IDSLMIFREG--VVPEWEDPQNAKGGHFQLQLKPQ------------LK----GGLIDELWNNIVIGMISGAIEPAE-------------------MLTGVRL--VDKLDTKN---------------S--KSMLRIELWFNEYDAESA--AQGKV--YDLRGSFERCMRIG-LDGSEKA-----V-----------SWGRTEMKPHTSK--------
	Scrippsiella_trochoidea_clc_MMETSP0272_contig_36227         -PKLECKWVIWEQHKQSKD----KK--AEYADATRKT-VTFGTVKEFWA-C----W--NHLPQPSELLD---N-KKFVRSTN--------------------------------G-SQSI-IDSLMIFREG--VAPEWEDPANASGGHFQLALKPQ------------VG----GGIVDELWNNVVLGMVSGAIQPAE-------------------MITGARL--VDKLDGKG---------------N--KSMLRIELWFSDFDEESASGGTGKV--YDLRGSFERCMRIG-LDGNEKP-----V-----------TWGRTETKSHK----------
	Alexandrium_tamarense_clc_MMETSP0378_contig_5809            -PKLQYTWNIWEQHVLPKD----KK--ADYSDATKQS-ASFSTVKEFWA-C----W--NHLPQPSELLN---G-KKFTREKD--------------------------------G-NKTV-VDSLMIFRKG--IRPEWEDPENTKGGHFQVQLKPT------------LG----GGTIDELWNNIVLGMIGGGIEPAD-------------------MITGIRL--VDKLSHR----------------T--KPVIRIEVWFNDMDEN----DTGRF--YNLKGNFERCMRTG-LDGNLRT-----V-----------TWGYTETTNHSRKH-------
	Lingulodinium_polyedrum_camera_clc_MMETSP1032_contig_18018  -PKLQYTWTIWEQHVQPKD----KK--ADYADATKES-ASFSTVKEFWA-C----W--NHLPQPSELLN---G-KRFTREKD--------------------------------G-VKTV-VDALMIFRKG--VRPEWEDPSNLKGGHFQLQLKPT------------LG----GGTVDELWNNIVLGMVGGGIEPSD-------------------MITGIRL--VDKLNHK----------------N--KPVIRIEVWFNDMDEN----DTGRL--YNLKGNFETCMRTR-LNGTLRS-----V-----------TWGYTETCPHSRKH-------
	Akashiwo_sanguinea_comp33384_c0_seq1                       -PKLKYQWTIWEQLVQSRD----TN--ATYSDATRQS-ASFSTVKEFWA-C----W--NHLPQPSELLD---G-KKFVREQG--------------------------------G-SKVI-VDALMVFRKG--IKPQWEDPSNTDGGHFQLQLKPQ------------YG----GGVLDDLWNKIVLGMIGGSIEPAE-------------------MLTGVRL--VDKLGQD----------------K--RPTIRIELWFNDMSDN----D--RV--FKLRGSFEKVLRMN-SDGTEKQ-----C-----------TWGYTETKPHNKK--------
	Amphidinium_carterae_comp20002_1d2                          -MPLKFKWSVWEQRVQ--D----KK--SEYSAATKEA-ASFDSVSSFWS-C----W--SHIPQPSQLLS---G-RSFARQDN--------------------------------G-ATTR-VDALMIFRDG--IRPQWEDPANIEGGHVEIKLYPK------------LG----GGAIDELWNNTVMGVIGGTIQPTD-------------------MVAGVRL--VDKLNHK----------------T--RPMLRIELWFNDIAN------QGKV--DMLKETFKECLRAG-IDGEERP-----E-----------VWPTEV-IPHKTEKKP-----
	Karlodinium_veneficum_comp7977_1d1                          -PPLKFTWTIWEQISAN------KK--DSYADATHQV-ASFGTVKEFWK-Y----W--NHLPQPSELLD---G-KKFVRETN--------------------------------G-KMNI-VDALMVFREG--IKPEWEDPVNKTGGHFQFQLKPQ------------LL----GGPIDEYWNNIVLGMIGGTIEPAE-------------------MVTGVRL--VDKLTAKQ-------------GPK--QGAVRIEVWFSNVED------NEKV--EQLQKNLEKCMGTK-LDGSVSS----DK-----------AWGKTDKKIHKE---------
	Karlodinium_veneficum_comp57297_1d2                         -PALRFTWTIWEQIMHSGDA---KS--AQYSDATHRV-ASFGTVKGFWK-Y----W--NHLPQPSELLD---G-KKFVRETE--------------------------------S-SRNV-VDALMLFRDG--IRPEWEDAANATGGHFQFTLKPN------------LG----GGAIDEYWNNIVLGMIGGTIEPPE-------------------MITGVRL--VDKLNAAG--------------KS--AQGLRIEVWYSAADD------ATKI--DALQRSLEKCMGTR-LDGSTAS----TN-----------SWGKIDRKPHAKK--------
	Karenia_brevis_clc_MMETSP0573_contig_32679                  -PALRNTWAIWEQIQTKSDG---TG--NAYADSTHRV-AAFSTVKGFWK-Y----W--NHLPQPSELLD---G-KKFVRETA--------------------------------E-SRSV-VDALMVFREG--VKPQWEDPLNETGGHFQFQLRPQ------------VDKGLEKGLIDEYWNNIVLGMIGGTIDPAD-------------------MITGIRL--VDKLTAQK------------------NSAIRLEVWFSNMED------SEKV--DLLESNLLKCMTTR-LDGSTSS----SK-------------PKCDKKPHGKK--------
	Chromera_velia_343863333                                    TLRLNYTWCIWEQMEQESQR---GG--QNYSDSVRNF-ASFKTVLEFWR-L----W--MHIPQPSNLLN---G-KKMIRENKG-------------------------------EPQQSP-IDALMIFRSG--IEPRREDIKNKHGGHLRFEFAKN--E---------VD----PRQVDEFWNNLVIATVGHTLEGNE-------------------LVTGLRL--CDKL-GKA-------------GSA--AGNVRLEVWHTKCES-------DVL--DKLQASVENAMWRR-LGPASDS----EE---QENGKKKATALRCNRTTHHMQGGG--TLH
	Chromera_velia_343863115                                    PQKLESVWWLWEELWDGHEG-SPHKEEHLFKMGPVSKTSKIETIQDFWA-L----W--RHLPQPSHFFDGKKS-CRCVKDDPE---------------------------TR---QQIGV-VKSLLIFKED--IEPNPDNEFHKTGGILSLDFAVHTP------GLDKETKEIERLKADEYWNNMGMAALGHAIECSE-------------------FVTGIRL--IDRTSGF--------------R--DPKGLVTMELWFADPQS------DEWF--EKLKHSVERVLSTR-INGMYDEIRPVEVRRMCFGADVKDRSFKGSWTDPNAT--------
	Prorocentrum_minimum_bloom_comp18248_c1_seq1                -HPLRYRWIVWQQLMAS-G----KA--AQYSEATRQV-ASCGTVEEFWG-V----W--GRLPQPSELLG---K--AMVNDAAD---------------------------------SFQT-VDALMLFRDG--IMPQWEDEANAEGGHFQLQLRPA------------LG----GGQIDE---------------------------------------------------------------------------------------------------------------------------------------------------------------
	Karenia_brevis_clc_MMETSP0573_contig_71070                  -LPLRYKWVVWEQLMAS-SG---KS--IQYSESTRQI-ASFDTVEDFWK-T----W--VQLPQPSELLS---N--RMVLNMVE---------------------------------GFHI-VDALMVFREG--IKPQWEDAANAEGGHFQFTLKAS------------LG----GGPIDEYWNNLVLGVIGGTIEPPD-------------------MITGVRL--VDKLSG-N--------------RG--SGNLRMEVWFDQFKN------TNAV--QLLQRNVERCMATKMLEGRIGQ-----------------V-PKVEVKNHKLTRHQ-----
	Alexandrium_tamarense_clc_MMETSP0378_contig_9604            -LPLRHRWVVWEQLMAS-GS---KP--LQYSESTRQI-ASCETVDDFWK-T----W--LQLPQPSQLLS---H--RMVLNVSD---------------------------------GFHI-VDALMIFREG--IAPQWEDEANAEGGHLQFQFKAS------------VG----GGQIDEYWNNLVLAIIGGTIEPVD-------------------AVTGVRL--VDKLSGAA--------------RG--AGHLRMEVWYGQLKD------AKAV--QTLQWNVERCLATRTLEGRICS-----------------V-PKAEVKNHKLTRHQ-----
	Lingulodinium_polyedrum_camera_clc_MMETSP1032_contig_8197   -LPLRYRWVVWEQLMAS-AG---KA--IQYSESTRQI-ASCETVEDFWK-T----W--VRLPQPSELLS---N--RMVLNVAD---------------------------------GFHI-VDALMIFREG--ITPQWEDEANADGGHLQFQFKAS------------LG----GGQIDEYWNNLVLGIVGGTIEPVD-------------------LVTGVRL--VDKLSA-S--------------RG--AGNLRMEVWFSQLRD------TKAV--QLLQWNVERCIAMKTLEGRIGV-----------------V-PKAEMKNHKLTRHQ-----
	Karlodinium_veneficum_comp21544_102111_1c1                  -LPLRYRWIMWEQIQGS-GG---KT--IQYSESVRQI-ASCDTVEAFWK-T----W--VQLPQPSELLS---Q--RMVLNVSD---------------------------------GFHI-IDALMVFRDG--ITPQWEDEANADGGHLQFSFKAS------------TG----GGQIDEYWNNLVLGVIGGTIEPAD-------------------MITGLRL--VDKLSG-G--------------RG--AGMLRMEVWFSGHPS------SKDA--QQLQFNVERCIATRTLEGRI----------------------------------------
	Levanderina_fissa_B_contig_34664                            -LPLRYRWIVWEQLMAP-GG---KS--IQYSESTRQI-ASCDSVEEFWL-T----W--EQLPQPSALLT---N--RMVFNVVD---------------------------------GFHI-VDALMLFRDG--ITPQWEDEVNAEGGHFQFQFKAS------------QN----AGQIDEYWNNLVLGVVGSTIEPVD-------------------LITGIRL--VDKLST-T--------------RG--SGNLRIEVWFSNIKD------TRAV--KKLQRNVERCIATRTLLGTIGA-----------------I-PKAELKVHKLTRHQ-----
	Scrippsiella_trochoidea_clc_MMETSP0272_contig_64562         -LPLRHRWVVWEQLMTS-GG---KS--LSYSESTRQT-ATCETVEEFWK-M----W--HQLPQPSELLA---N--RMILNTAD-------------------------------G-GFHI-VDALMIFRDG--VTPQWEDEANASGGHFQFQFKPS------------AG----AGQIDEHWNNLVLGLIGETLEPLD-------------------MITGVRL--VDKLSG-S--------------RG--AGNLRIEVWFTSLAD------SASV--QQLQHNVERCIATRTLEGRIGV-----------------V-PKAELKVHRLTRHQ-----
	Amphidinium_carterae_20941_1c                               -LPLRHTWVVWQQLMASSGS---KS--ITYSESTRQL-ATCDTVESFWS-T----W--AQLPQPSELLT---N--RMVLSSGD-------------------------------GIGFHI-VDAVMLFREG--VTPQWEDPTNADGGHLQFQFKAS------------IG----GGRIDEYWNNVVLAVIGATLEPNE-------------------FITGVRL--VDKLSAGAASSAGQNQRGDRGGNS--TGHIRIEIWHSAC-D------HKDV--QALLSSAEQCIATRTLEGRTGG-----------------APPKAEVKAHKRHQ-------
	Symbiodinium_clc_MMETSP1123_contig_29753                    -LCLQVPWVVWRQLASP--G---KS--VPYEQSTKQI-GIMTTVEEFWQ-L----W--DQLPQPSELLA---R--RMAEKGVE-------------------------------E-APSV-VDALMIFRDG--VLPQWEDVANAEGGHLQFHFKAS------------LG----GAQLDEYWNNLVLGAVGNTLEPVG-------------------MITGLRL--VDKITTAK-------------GSV--PSTLRMEVWFGDSSD------PKAV--AALQRNVETCVATRMLEGRLGS-----------------V-PKAELKHHKMTRHQ-----
	Polarella_glacialis_clc_contig_24283                        -LRLRHKWVIWKQLMST-GT---KA--MAYGESTKQI-ATCETVEEFWR-T----W--DRLPQPSELLT---K--RMVLNVAD---------------------------------GFHI-LDALMVFREG--VLPQWEDVANADGGHFQFQLKAS------------LG----KGQIDEYWNNLILGIIGGCIDPVD-------------------MITGVRL--VDKLGAGR--------------SN--STGIVDALMV-----------------------------------------------------------------------------
	Akashiwo_sanguinea_comp23091_c0_seq1                       -LSLRYRWVVWEQLMAS-GG---KA--IQYSESTRQI-AACETVDAFWK-T----W--GRLPQPSELIS---N--RMVHNNAD---------------------------------GFLI-VDALMVFRDG--ITPQWEDEANADGGHFQFQFKAS------------LS----GGQIDEYWNNVVLGVIGATIEPSD-------------------MITGVRL--VDKLSG-S--------------RG--LGHLRMEVWFTNFKD------TKAV--QLLQRNVERCIATRTLEGRIGT-----------------V-PKAEVKNHKLTRHQ-----
	Cryptosporidium_muris_RN66_209877234                        PLPLSHEWVVWEQLNQET------RKDADYSNATKPV-ARFSSVQQFWW-L----W--HHIPQPSELLK---G-KRMIRESA--------------------------------DGTRSV-VDAVILFKDG--IQPMWEDPMNANGGHMFFRAWQTSVN---------------PGELDTMWNNLVLALIGGSLVHGS-------------------IVNGIRL--VDKLGGTK-------------------GNIRIEIWFNDFSN------QSAR--QGLIQEVETLMSSL-LDGSSCI------------------SPHFDVKSHSKVKIE--A-N
	Cryptosporidium_hominis_TU502_67623607                      PLPLSHEWIVWEQLNVET------RKDLDYSNATKPV-ARFSSVQQFWW-L----W--HNIPQPSELLK---G-KRMIRESS--------------------------------DGSKSV-VDAVILFKEG--IQPMWEDPMNATGGHIHFRAWQSSVV---------------PGELDTMWNNLVLAVIGGSLENSS-------------------IVNGIRL--VDKLGGNK-------------------GNIRVEIWFSDFSN------QSAH--QALLKEIETLMSSL-LDGTSCE------------------PPHFEVKSHSKSKPD--T-N
	Cryptosporidium_parvum_IowaII_66475316                      PLPLSHEWIVWEQLNVET------RKDLDYSNATKPV-ARFSSVQQFWW-L----W--HNIPQPSELLK---G-KRMIRESS--------------------------------DGSKSV-VDAVILFKEG--IQPMWEDPMNATGGHIHFRAWQSSVV---------------PGELDTMWNNLVLAVIGGSLENSS-------------------IVNGIRL--VDKLGGNK-------------------GNIRVEIWFSDFSN------QSAH--QALLKEIETLMSSL-LDGTSCE------------------PPHFEVKSHSKSKPD--A-N
	Eimeria_tenella_EST_32157156                                PMPLQHRWHVWEQIQREAAA---ADRAADYSQNTRDL-ASFDTVQTFWQ-L----W--AHIPQPSELLG---H-KRMIRQDS--------------------------------SGKSHV-VDALMIFKEG--IQPMWEDPQN----------------------------------------------------------------------------------------------------------------------------------------------------------------------------------------------------
	Neospora_caninium_325118922                                 PLPLRYVWHVWEQVQQD-------DRSKEYSDNTRDL-AAFDTVQKFWQ-L----W--SFIPQPSELLD---H-KRMVRQDK--------------------------------NGRSHV-VDAVMIFKEG--IKPMWEDPRNATGGHFEYRLSYPQMS---------------AGQIDEYWNNLVLGLIGSTVEGSD-------------------HITGVRL--VDKLSQGR------------------HSCIRIEIWYSKLPS------RDVQ--DALLKEINKCMATK-IDGSVGA------------------LPRADIKNHGK---------
	Toxoplasma_gondii_ME49_237833459                            PLPLRYVWHVWEQVQQD-------DRSKEYSDNTRDL-AAFDTVQKFWQ-L----W--SFIPQPSELLD---H-KRMVRQDK--------------------------------NGRSHV-VDAVMIFKEG--IKPMWEDPRNATGGHFEYRLSFPQMS---------------AGQIDEYWNNLVLGLIGSTVEGSD-------------------HITGVRL--VRTVSQNC------------------S-CGEMKVAVVQF--------LQV-------FSVFWCPFR-----------------------------------------------
	Plasmodium_falciparum_124504957                             PLLLQYNWVIWEQVSDNK-----IKQSNNYKDYTRPL-AKFNSVQKFWQ-L----W--NRLPQPSDLLA---Q-RSMTRFSE--------------------------------DGIFRI-VDALMIFRDN--IQPMWEDPANSGGGHFEYKILPKDYP---------------YSQIDEFWNNLVLAIIGCSLKHYD-------------------LITGIRL--VDKLSTTR------------------YGYIRIEIWYTTITD------ESVK--NYLRKDLEEHMCNR-IDGSTIF------------------PPRVKSLSHIHR--------
	Plasmodium_yoelii_82593968                                  PLLLQYNWVIWEQVSDNK-----IKQSNNYKDYTRPL-AKFNSVQKFWQ-L----W--NRLPQPSDLLT---Q-RSMTRFSD--------------------------------DGIFRI-VDALMIFRDN--IQPMWEDPANAGGGHFEYKILPKDFP---------------YSQIDEFWNNLVLAIIGCSLKHYD-------------------LITGIRL--VDKLSTTR------------------YGYIRIEIWYTTITD------ENVR--NHLRKDLEEHMCNR-IDGSHVY------------------PPRVKSLSHVHKIRI--TLE
	Plasmodium_berghei_68065762                                 PLLLQYNWVIWEQVSDNK-----IKQSNNYKDYTRPL-AKFNSVQKFWQ-L----W--NRLPQPSDLLA---Q-RSMTRFSD--------------------------------DGIFRI-VDALMIFRDN--IQPMWEDPANAGGGHFEYKILPKDFP---------------YSQIDEFWNNLVLAIIGCSLKHYD-------------------LITGIRL--VDKLSTTR------------------YGYIRIEIWYTTITD------ENVR--NHLRKDLEEHMCNR-IDGSHVY------------------PPRVKSLSHVHK--------
	Plasmodium_vivax_156097057                                  PLLLQYSWVIWEQVSDNK-----IKQSNNYKDYTRPL-AKFNSVQKFWQ-L----W--NRLPQPSDLLA---Q-KSMTRLSE--------------------------------DGTLRI-IDALMIFRDN--IQPMWEDPANSEGGHFEYKFVPRDFP---------------YSQIDEFWNNLVLAIIGCTLKHYN-------------------LITGIRL--VDKLSTTR------------------HGYVRIEIWYTTVPD------DSVR--NHLRKDLEEHMCNR-IDGSHVY------------------PPRGKNFGHSHK--------
	Babesia_equi_EST_310888599                                  PSCSEEQWVIWEQIVKMN-D---HGHNVDYKEHTKPL-VSFDSVQAFWN-L----W--FNIPQPSELST---T-KRISRECS--------------------------------DGSEHF-IDAIMVFRDG--VQPMWEDPLNKDGGHFDYRFRPADIS---------------ALTIDEYWNNIILGLVGSTIPLGN-------------------LITGVRL--VDKLNSRN-------------------PVIRIEVWFQNLGT------SNDP--T-----------------------------------------------------------
	Theileria_parva_71031320                                     PLSLKNKWVIWEQIVKMP-E---HSQ-NDYKEHTKPL-VSFDSVQAFWN-L----W--FNIPQPSELAT---N-KRLARECS--------------------------------DGSEHF-VDAIM------------------DGGHFDYRFRPTDVQ---------------QLTVDEYWNNIILGLVGSTIPLCE-------------------FINGVRL--VDKLSSRF-------------------PVLRIEVWFKNLGE------ANDP--TQLMKSIGACMARK-LDGSVGT------------------IPKGDLKWH-----------
	Theileria_annulata_84994522                                  PLSLKNKWVIWEQIVKMP-E---HSQ-NDYKEHTKPL-VSFDSVQAFWN-L----W--FNIPQPSELAT---N-KRLARECS--------------------------------DGSEHF-VDAIMVFRDG--VQPMWEDPLNKDGGHFDYRFRPTDVQ---------------QLTVDEYWNNIILGLVGSTIPLCE-------------------FINGVRL--VDKLSSRF-------------------PVLRIEVWFKNLGE------ANDP--TQLMKSVGSCMARK-LDGSVGT------------------IPKGDLKWH-----------
	Babesia_bovis_T2Bo_156089657                                PMPLRNKWVIWEQIVKGQ-D---SRNSNDYKCYTKPL-VSFDSVQSFWN-L----W--FNIPQPSELST---T-QRLSRECT--------------------------------DGSNHI-VDAIMVFRDG--IEPMWEDSMNKDGGHFDYRFKPGDVS---------------AATVDEYWNNIVLGLIGCSMPHAN-------------------LINGVRL--VDKLAGRF-------------------PVIRIEVWFQNLGD------SNDA--TQLMKSIGTCMARR-LDGSVGV------------------IPKGDLKWH-----------
	Karlodinium_veneficum_comp5687_1b2                          -MKLKDNWVLWEQVVQD-GG---KA--AAYGDATKMV-TSFSTVQEFWS-I----W--NGMPQPSELVP---S-SSESGKRIM--------------------------------RGQVA-IDAIMIFKEG--VKPEWEDKLNQTGGHFQIQLKPN------------IG----GGQIDEYWNNLVLGMVGGTLEPSD-------------------MITGIRL--VDKL-GGQ--------------KT--VNAIRIELWFAKYTD------TNAV--NTLKKNMEKCLSTK-VDGSVST-----L----------GVKAEVK--PHST-IKH-----
	Akashiwo_sanguinea_comp37650_c0_seq1                       -MKLKYKWVLWEQVVQD-HG---KG--GNFNDAIRKV-THFSTVQEFWA-I----W--NGIPQPSELIE---S-KRLIREQPN--------------------------------GSYVP-IDALMIFREG--ISPEWEDPQNNSGGHFQVQLKPN------------IG----GGQIDEFWNNIVMGMIGGTIQPSE-------------------LITGIRL--VDKL-SGN--------------KS--ANAIRIELWFTKYQS------DNVL--STLKKNFERIAATR-LDGALAM-----F-----------PKPDVK--PHNA-YKH-----
	Levanderina_fissa_B_contig_69435                            -------WVLWEQMASGG-------------YATRKV-VSFKTVQEFWA-I----W--NGLPQPSELLE---N-KSPSGKKFK--------------------------VRRLAVPLRPR-IDAIMIFRDG--ILPEWEHAANAKGGHFQMQLKPA------------AG----GGQIDEYWNNLVLGTIGNTMEAAD-------------------LITGLRL--VDKL-SGK-------------GKV--TDAIRLELWYHSKAT------TQGV--NQLKQSMERCLTAR-LDGTQGS----AL---K--------ADAIQDKKHSQMGK------
	Levanderina_fissa_B_contig_28965                            -MPLCSAWALWEQVATGG-------------YACRKV-LSFRTAQEFWA-V----W--NGLPQPSELLD---G-KRLVRE--------------------------------KDGHGREP-IDAIMIFKDG--IQPEWEDPANAKGGHFMIQLKPS------------SG----GAMIDEFWNNIVLAVVGGTLDAGE-------------------IITGLRL--VDKL-SGK-------------GKA--TDAIRLELWYHSKAS------SQDV--QSLKRSMERCLTTR-VDGSPGS----AL---K--------PDAIQDKKHSTLGK------
	Scrippsiella_trochoidea_clc_MMETSP0272_contig_75963         -MPLKTSWVLWEQVATGG-------------YATSKV-VTFQTVQEFWS-V----W--NGVPQPSELLD---N-KRFFRT--------------------------------QMGQTPVP-IDALMIFRAG--IDPQWEDKANAQGGHFQIQLKPP------------SG----GGQIDEYWNNLVLAMIGETMEGGQ-------------------HVTGIRL--VDKL-SGK-------------GKV--TDSIRLELWYHSKAS------AADV--TALRKSMERVLMTR-LDNSLGP----QF---K--------GDAIQDKKHNSLGK------
	Prorocentrum_minimum_bloom_comp22695_c0_seq1                -MYLHSGWTLWTQN-SGQ-------------YAVQKV-VAFETAQEFWK-V----W--NGVPQPSELFD---S-KRFIKET-------------------------------TNGTGVAG-VDGFMIFRNA--IKPEWEDPANAKGGHFQILVKPT------------SG----GGTLDEWWNNLVLGMIGETIECSH-------------------RINGVRL--LDKMGSSK-------------GKV--LDNVRLEIWYHGSTT------HDEG--QQLRKSLEKCLITQ-LDGTLGP----AF---K--------PDMMTDKRH-----------
	Amphidinium_carterae_7545_1b                                -VPLKSSWVLWEQLSGTT-------------WSTKKV-VTFNTAQEFWR-I----W--NGVPQPSELLD---N-KRYFRE--------------------------------NQGGGSQA-IDAIMLFRDG--ISPEWEDAANSQGGHFQILLKPT------------AG----GAQIDEYWNNLVLGMVGETMEGAD-------------------EITGVRL--VDKL-SQK-------------TKV--TDCIRLELWYHSKAS------NSAV--GMLRRSMEKCLTMR-LDGTQGT----AF---K--------GEAIQDKKHNGK--------
	Alexandrium_tamarense_clc_MMETSP0378_contig_7017            -MPLRRNWVLWEQVSSGC-------------YSIQKI-ASFTTAQEFWS-I----W--NGVPQPSELLD---G-KRFMKE--------------------------------QQSGPPVA-IDAIMIFVEG--VLPEWEDAANTHGGHFQIQLKPL------------SG----GGQIDEYWNNLVLGAVGETMESAS-------------------IITGLRL--VDKL-SGK-------------GKV--TDIIRLELWYHSKAN------TSEI--TALKRSMEKTLMTK-VDGSQGP----TF---K--------GDAIQDKKHREMSK------
	Lingulodinium_polyedrum_camera_clc_MMETSP1032_contig_15077  -MPLRRTWTLWEQMATGG-------------YATREV-VSFSTAQEFWA-I----W--NGVPQPSELLE---G-KRFMRE--------------------------------QPNGAPAA-IDAIMIFQKG--ITPQWEDPANESGGHFQIQLKPP------------SG----GGQIDEYWNNLVLGVIGETMDGGS-------------------NITGLRL--VDKL-SGK-------------GKV--TDTIRLELWYHSKTT------QQES--NALKRSMERCLITR-LDGSQGC----MF---K--------GEALQDKKHGQYGK------
	Karenia_brevis_clc_MMETSP0573_contig_22766                  -MYLKDTWVLWEQVVAN-DG---KQ--SKYADATRQV-CKFSTVQDFWA-I----W--NALPQPSELLE---S-RRIMREPST------------------------------GSGSPVA-IDAIMIFRDG--IHPSWEDKHNANGGHYQIQLKPN------------IG----GGQIDEYWNNIVLGMIGGYIEQYD-------------------LITGIRL--VDKL-SGP--------------KG--QTSIRVELWFQKSPD------QNAP--AILKRSMEKIMGTK-LDGTERK----DF----------NPEFKVEMKSHVNAGKH-----
	Symbiodinium_clc_MMETSP1123_contig_41364                    -MPLRDTWVLWEQAVSSGND---K---GNYSDNMKEI-VPFQTAQEFWS-I----W--NGVPQPSELLD---N-KRITRDN-A--------------------------------GTATA-IDAIMIFKKG--VKPEWEDPQNANGGHFQVQLKSN------------IG----GAQIDEYWNNIVLGMVGGTVEPYD-------------------MITGVRL--VDKL-SGA--------------KA--AGVLRIELWFSRYEN------QDAV--NQLKKNMEKCMGER-LDGSSAA-----------------ISMKVELKAHGSAGKH-----
	Polarella_glacialis_clc_contig_5136                         -MPLKDTWVLWEQAVPAADV---KG--SNYSDATKEV-VPFKTAQEFWS-I----W--NGVPQPSELIE---GNKRITRDHPS--------------------------------GPPSS-IDAIMIFKQG--VRPEWEDPLNQSGGHFQVQLKPN------------IG----GAQIDEYWNNLVLGMVGGALEPYD-------------------IITGVRL--VDKL-AGA--------------KA--AGVLRIEIWFSKFDD------NAAV--NLLRKNVERITMAR-LDGASG------------------MPVKFETKGHATVGKH-----
	Karenia_brevis_clc_MMETSP0573_contig_74443                  -TAQGDAWVLWQQMSQPE-G---TDWSQNYSDALHMV-ASLSTEHDFLLQEA---F--SCLPRPSYFLK---N-AM-EDEQV--------------------------------RKHRVR-SSALMIFRVG--VLPEWEHPANANGGHFEVQMKPS------------VG----GEQMDIYWGNLVRGVVGGTIEPSS-------------------MITGVRL--VDKC-AGP--------------KR--AQKVRIELWFSEYEEE-----SNDL--ATLRKSLEYCLAMR-PDGSRGD------------------VPKPDIKSHSAHTKP--KLV
	Karlodinium_veneficum_comp13850_1b1                         -MPLAYKWKLWEQVAD-----------SKYSDALHEV-AEFSSAQEFWG-I----F--NKVPQPSILLE---N-KRMVRLQK--------------------------------DGSNAT-IDSVCFFRDG--IRPEWEDEVNKKGGHFQFQLKTQSFT---------SN----PGQLDEYWNNLVLGMIGATLSPAQ-------------------MVTGIRL--VDKV-GGP--------------RA--AGVVRIEVWFSNYSD------TQAV--DALFKSVEACMTKR-FDGSAAS-----------------AAPKSETKPHSR---------
	Karenia_brevis_clc_MMETSP0573_contig_58759                  -MPLAYKWTYWEQPSRED---------KDYSELTQKV-LDFSTVQEFWK-F----Y--GQVPQPSMLLG---K-R-LTREQP--------------------------------DGVLAG-IDSIMIFRDG--IRPEWEDKVNATGGHFQFQLKPD------------VG----GAQLDEYWNNLVLGIIGSGIAPAS-------------------MITGIRL--VDKL-SET--------------RG--AKVVRIEVWFSNRED------AQAV--AALKKNVEKCMAKH-LDGSEG------------------QAPWCATKNHSR---------
	Amoebophrya_sp_ex_Karlodinium_veneficum_41950               -LPLKHTWVLWEQIMQVSDG--SKA-PQHYSDATHKV-AGFNSVQSFWR-I----W--NAMPQPSELLD---S-KRMVREVQAPGAAGAAAAGENGENNNDNDLAGAFNDDLPTQPGLHV-IDAIMIFKEN--IRPEWEDVKNASGGHFQFQLKST------------ME----GGQIDEYWNNLVLGVVGGTIEPSE-------------------IITGVRL--VDKL-SGP--------------RQ--ANGIRLEIWFSNYDD------TQAV--ATLKRNVERCMSTR-LDGVVG------------------AIPKCDAKTHQPGKH------
	Amoebophrya_sp_ex_Akashiwo_sanguinea_comp6632_c0_seq1      -LPLKSSWVIWEQIMQASDG---KA--AQYSDATHRV-APFSTVQDFWK-L----W--NHMPQPSELLD---Q-KRMVREQ---------------------------------PDGLHV-IDAIMIFKEG--VKPEWEHPLNANGGHFQFQLKPS------------TG----PGQIDEYWNNLVLAIIGGTIEPVD-------------------MITGIRL--VDKL-SGP--------------RQ--ANGIRIEVWFTDYEN------QHAV--TTLKRNVEKCMATR-LDGVAG------------------TIPKCDAKTHNPAKR------
	Amphidinium_carterae_comp11552_1a                           -LPLRYNWSIWEQIMQSSDK---AN--AQYSDATHKV-ASFSTVQEFWK-L----W--NHMPQPSELLE---Q-KRMVREQ---------------------------------PDGLHV-IDAIMIFREN--IRPEWEDKWNATGGHFQFQLKPT------------VG----GGQVDEYWNNLVLGMIGATIEPAG-------------------MITGVRL--VDKL-SGP--------------RA--ANVIRIEVWFSNYDD------TQAV--NTLKKNIEKCMATH-LDGSVGT------------------APKNDTKAHSQPGGS-----
	Polarella_glacialis_clc_contig_4228                         -LPLRYNWSIWEQIMQTNEK---G---AAYSDATHKV-ASFSTVQSFWK-L----W--NHMPQPSELLE---Q-KRMVREQ---------------------------------PDGLHV-IDAVMIFREN--IRPEWEDKMNAAGGHFQFQLKPN------------IG----GGQVDEYWNNLVLGMIGATIEPAN-------------------MITGIRL--VDKL-SGP--------------RA--AGVIRLEIWFTNYED------SAAV--AALKKNLEKCMATR-LDGAVGT------------------APKCETKAHATPGKH-----
	Symbiodinium_clc_MMETSP1123_contig_1624                     -LPLRYTWSIWEQIMQSNDK---N---AQYSDATHKV-AAFSTVQGFWK-L----W--NHMPQPSELLE---Q-KRMVREQ---------------------------------PDGLHV-IDAIMIFREN--IRPEWEDKMNANGGHFQFQLKPN------------VG----GGQVDEYWNNLVLGMIGATIEPAN-------------------MITGIRL--VDKL-SGP--------------RA--AGVIRLEVWFTNFED------SNAV--QALKKSVEKCMATR-LDGTLGT------------------APKGEIKPHLTGKAH-----
	Polarella_glacialis_clc_contig_19603                        -LPLRYTWSIWEQIMQSNEK---A---AAYSDATHKV-AAFSTVQAFWK-L----W--NHMPQPSELLE---Q-KRMVREQ---------------------------------PDGLHV-IDAIMIFREN--IRPEWEDKMNANGGHFQFQLKPN------------LG----GGQVDEYWNNLVLGMIGATIEPAN-------------------MITGMRL--VDKL-SGP--------------RA--ANVIRLEIWFTNYDD------AAAV--QALKKSVEKCMATR-LDGTVGT------------------APKCETKPHSQPAG------
	Lingulodinium_polyedrum_camera_clc_MMETSP1032_contig_25909  -LPLRYTWAIWEQIMQSNEK---A---AAYSDATHKV-AAFSTVQAFWK-L----W--NHMPQPSELLE---Q-KRMVREQ---------------------------------PDGLHV-IDAIMIFRDN--IRPEWEDKMNATGGHFQFQLKPN------------IG----GGQVDEYWNNLVLGMIGATIEPAH-------------------MITGVRL--VDKL-SGP--------------RA--ANVIRLEVWFTNFDD------TAAV--QTLRKNVEKCMATR-LDGSQGT------------------PPKCETKAHHQPGKT-----
	Alexandrium_tamarense_clc_MMETSP0378_contig_82153           -LPLQFTWSIWEQIMQSNEK---A---AAYSDATHRV-ASFSTVQAFWK-L----W--NHMPQPSELLE---Q-KR-----------------------------------------------------------PEWEDKMNAGGGHFQFQLKPN------------IG----GGQVDEYWNNLVLGMVGATIEPSG-------------------MITGVRL--VDKL-SGP--------------RA--ANVIRLEVWFTNFED------SQAV--QTLRKNVEKCMSTR-LDGTQGS------------------APKCETKAHHQPGKA-----
	Akashiwo_sanguinea_comp2833_c1_seq1                        -LPLRFTWAIWEQIMQSNEK---A---AAYSDATHKV-ASFQSVQGFWK-L----W--NHMPQPSELLE---Q-KRMVREQ---------------------------------PDGLHV-IDAIMIFRES--IRPEWEDKMNASGGHFQFQLKPN------------IG----GGQVDEYWNNLVLGMIGATIEPAN-------------------MITGVRL--VDKL-SGP--------------RA--ANVIRLEVWFTNIDD------PAAV--QVLRKNVEKCMATR-LDGSQGT------------------PPKCETKAHHQPGKS-----
	Scrippsiella_trochoidea_clc_MMETSP0272_contig_38668         -LPLRYTWAIWEQIMQSSDK---S---AAYSDATHKV-ASFSTVQSFWK-L----W--NHMPQPSELLE---Q-KRMVREQ---------------------------------PDGLHV-IDAIMIFREN--IRPEWEDKMNATGGHFQFQLKPN------------IG----GGQVDEYWNNLVLGMIGATIEPAN-------------------MITGLRL--VDKL-SGP--------------RA--ANVIRLEVWFTNYDD------SAAV--QTLRRNVEKCMATR-LDGSGGT------------------PPKCETKAHQQPSGG-----
	Levanderina_fissa_B_contig_43980                            -LPLRYTWAIWEQIMQSGDK---G---AAYSDATHKV-ASFATVQGFWK-L----W--NHMPQPSELLE---Q-KRMVREQ---------------------------------PDGLHI-IDAVMLFREN--IRPEWEDPMNAKGGHFQFQLKPN------------IG----GGQVDEYWNNLVLGMIGATIEPAN-------------------MITGLRL--VDKL-TGP--------------RA--ANIIRLEVWFTNYED------TSAV--TTLRRNVEKCMASR-LDGSQGM------------------PPKCETKAHSSSGK------
	Levanderina_fissa_B_contig_58460                            -LPLRYTWSIWEQIMQSSDK---A---AAYSDATHKV-ASFSTVQGFWK-L----W--NHMPQPSELLE---Q-KRMVREQ---------------------------------PDGLHV-IDAVMLFREN--IRPEWEDKMNANGGHFQFQLKPN------------IG----GGQVDEYWNNLVLGMIGATIEPAN-------------------MITGLRL--VDKL-TGP--------------RA--ANLIRLEVWFTNYDD------TSAV--QTLRRNVERCMATR-LDGSQGS------------------PPKCETKAHHQPAKH-----
	Levanderina_fissa_B_contig_2240                             -LPLRYTWSIWEQIMQSSDK---A---AAYSDATHKV-ASFSTVQGFWK-L----W--NHMPQPSELLE---Q-KRMVREQ---------------------------------PDGLHV-IDAIMLFREN--IRPEWEDKMNANGGHFQFQLKPN------------IG----GGQVDEYWNNLVLGMIGATIEPAN-------------------MITGLRL--VDKL-TGP--------------RA--ANLIRLEVWFTNYDD------TSAV--QTLRRNVEKCMATR-LDGSQGS------------------PPKCETKAHHQPGKH-----
	Symbiodinium_clc_MMETSP1123_contig_7852                     -LPLQYTWSVWEQVTSD-GK---SD--GKYSERTQKV-ASFGTVQDFWR-L----W--NHVPQPSTLLE---S-KRIVREQ---------------------------------HDGLHV-IDALMIFREN--IRPEWEDPMNSTGGHFQFQLKPN------------AG----GGQIDEYWNNLVLGIIGATIEPPN-------------------MITGVRL--VDKL-SGP--------------RA--AGVLRIEVWFTESED------KDAV--GLLRKNVETCMAMK-LDGGKGS------------------APRCDTKFHAPGKH------
	Prorocentrum_minimum_bloom_comp56117_c0_seq2                -LPLRYSWSIWEQIMQSNDK---G---SAYSDATHKV-ASFSTVQSFWK-L----W--NHMPQPSELLE---Q-KRMVREQ---------------------------------PDGLHV-IDAIMIFREN--IRPEWEDKMNATGGHFQFQLKPS------------IG----GGQVDEYWNNLVLGMIGATIEPAN-------------------MITGIRL--VDKL-SGP--------------RA--ANVIRLEVWFTNFDD------TAAV--GALRKNVEKCMATR-LDGSQGA------------------APKCETKAHSSSKH------
	Karenia_brevis_clc_MMETSP0573_contig_20290                  -LPLRYSWSIWEQIMQSNEK---S---SAYSDATHKV-ASFATVQEFWK-L----W--NHMPQPSELLE---Q-KRMVREQ---------------------------------PDGLHV-IDAIMIFREN--IRPEWEDKMNATGGHFQFQLKPN------------IG----GGQVDEYWNNLVLGMIGATIEPAN-------------------MITGVRL--VDKL-SGP--------------RA--ANVIRLEVWFSNYED------TAAV--QTLRKNVEKCMGTR-LDGSVGS------------------APKCDTKAHSKSH-------
	Prorocentrum_minimum_bloom_comp17368_c0_seq1                -LPLAYTWAVWEQLQSN-AK----S--AQYSDATKKV-AECSTVQSFWE-LY---W--KTVPQPSELLE---N-KRMVRET---------------------------------PDGQQV-IDAIMIFREN--VRPEWEDATNASGGHFQFQLKPS------------IG----GGQLDEYWNNLVLGMIGATIEPAS-------------------MITGIRL--VDKL-SGP--------------RA--ANVIRLELWFTNYDD------KQAV--DALRQSVEKCMATR-LDGTVGQ-----------------GAPKCEVKAHRR---------
	Prorocentrum_minimum_bloom_comp56117_c0_seq1                -LPLRYTWAIWEQIMQSNDK---S---AQYSDATHKV-AACSTVQGFWK-L----W--NHMPQPSELLE---N-KRMVREQ---------------------------------SDGLHV-IDAIMIFREN--IRPEWEDKMNANGGHFQFQLKPS------------IG----GGQVDEYWNNLVLGMIGATIEPAN-------------------MITGIRL--VDKL-SGP--------------RA--ANVIRLEVWFSNYDD------TQAV--STLRKNVEKCMAMR-LDGSVGQ------------------APKCELKAHKH---------
	Symbiodinium_clc_MMETSP1123_contig_29903                    -LPLRYTWSIWEQIMQSNDK---S---HVYSDATHKV-ASFATVQTFWK-L----W--NHMPQPSELLE---Q-KRMVREQ---------------------------------PDGLHV-IDAVMIFREN--IRPEWEDKMNAAGGHFQFQLKPG------------IG----GGQVDEYWNNLVLGMIGATIEPAN-------------------MITGLRL--VDKL-SGP--------------RA--AGVIRLEVWFAQYDD------TQAV--NTLKKNVEKCMATR-LDGSIGT------------------APKCEVKSHSTSGKH-----
	Karenia_brevis_clc_MMETSP0573_contig_53708                  -LPLRYSWCIWEQIMQSNDK---E---SKYSDATHKV-ANFASVQEFWK-L----W--NHMPQPSELLE---Q-KRMVREL---------------------------------NDGLHV-IDAVMMFREN--IRPEWEDKMNATGGHFQFAVKPN------------AG----GGQVDEYWNNLVLGMIGGTIEPAS-------------------MITGLRL--VDKL-SGP--------------RA--ANVIRLEVWFTNLDD------TAAV--NTLRRSVEKCMATR-LDGSIGT------------------APACQTKPHKTH--------
	Karlodinium_veneficum_20926_1a2                             -LPLRYPWAIWEQIMQSSDK---A---SQYSDATHKV-AQFTTVQEFWK-L----W--NHMPQPSELLE---Q-KRMVREQ---------------------------------PDGLHV-IDAIMIFREN--IRPEWEDKLNANGGHFQFQLKPN------------IG----GGQIDEYWNNLVLGMIGATLDPAD-------------------MITGIRL--VDKL-SGP--------------RA--ANVIRLEIWFTNIDD------TSQV--NLLKKNIEKCMATR-LDGSVGT------------------APKCETKSHGKH--------
	Karlodinium_veneficum_comp37201_1a                          -LPLRYTWSIWEQIMQSSDK---S---SAYSDATHKV-AQFATVQEFWK-L----W--NHMPQPSELLE---Q-KRMVREQ---------------------------------PDGLHV-IDAIMIFRDE--VRPEWEDKANAAGGHFQWQIKPN------------VG----GGQMDEYWNNLVLGMIGATIEPAN-------------------MITGIRL--VDKL-HGP--------------RA--ANVIRLEVWFSDFDN------TKAV--QDLKKNIEKCMATR-LDGSIGS------------------APKCETKSHGKH--------
	Karlodinium_veneficum_comp12204_1a3                         -LPLRYRWSIWEQIMQSTDK---G---ANYADATHKV-AQFTTVQEFWK-L----W--NHMPQPSELLE---Q-KRMVREQ---------------------------------PDGLHV-IDAIMIFRED--IRPEWEDKMNATGGHFQFQLKPQ------------IG----GGQVDEYWNNLVLGMIGATIEPAN-------------------MITGVRL--VDKL-SGP--------------RA--ANVIRLEIWFSNFDD------TAAV--QTLKRNIEKCMATR-LDGSIGQ------------------APKCETKSHGKH--------
	Akashiwo_sanguinea_comp15890_c0_seq1                       -LPLRYTWAIWEQIMQSSDG---KQ--SQYSDATHKV-SNFSTVQEFWK-L----W--NHMPQPSELLE---Q-KRMVREQ---------------------------------PDGLHV-IDAIMIFREN--IRPEWEDKMNANGGHFQFQLKPN------------VG----GGQIDEYWNNLVLGMIGATIEPAN-------------------MITGVRL--VDKL-SGP--------------RA--ANVIRLEVWFTSYDD------S-AV--ATLRRNVEKCMATR-LDGTIG------------------QAPRGETKSHHVAGKS-----
	Levanderina_fissa_B_contig_69049                            -LPLKFSWTVWEQI-ES--G---KTAGMNYADATGKV-ASFSTVQEFWR-L----W--GHIPQPSGLLE---Q-KRLVHEQ---------------------------------PDGELRAVESLMIFREG--VRPEWEDELNATGGHFQFQLKPS------------AG----GGQLDEFWNNLVLGMIGATIKPAD-------------------MITGARV--VDKL-SGS--------------RA--TNLIRIEVWFTDFAR------TDAV--ERLHRSLEACLSNR-LDGSAV------------------QLPRIQVKSHQAK--------
	Prorocentrum_minimum_bloom_comp12873_c0_seq1                ----------------------------------------------------------------------------------------------------------------------------------------------------------------------------------DEYWNNLVLGMIGSTIEPAN-------------------MITGIRL--VDKL-SGP--------------RA--SNVVRLEVWFSDYED------QQAV--QTLRRSVEACMSTR-LDGSHG------------------QAPRGETKSHSTGKH------
	Scrippsiella_trochoidea_clc_MMETSP0272_contig_4945          -QPLRYKWTIWEQIMQDAKA-------SQYSDATHKV-SSFSTVLDFWR-I----W--DLLPQPSLLLE---Q-K-WVRKH---------------------------------DDGERI-IDALMIFRDG--VRPEWEDEKNAKGGHFQYSLKPN------------IP----PGQIDEFWNNLVLGLVGSTIEPAN-------------------MLMGVRL--VDKL-SGP--------------RA--ANSIRIEVWFTNYED------SRSV--NLLKKNVERCMNTS-LDGSLRK----NN-----------ALPSGEQKSHSPGK-------
	Scrippsiella_trochoidea_clc_MMETSP0272_contig_17061         -LPLRYTWNIWEQIMQSTDG---KT--AQYSDATHKV-SSFSTVQDFWR-H----W--NHLPQPSELLE---Q-KRMVREQ---------------------------------SDGLHV-IDALMIFRDG--VRPEWEDKMNATGGHFQYQLKPS------------IS----GGQIDEYWNNLVLGLIGAAIEPAN-------------------MITGVRL--VDKL-SGP--------------RA--ANAIRLEVWFTNYDD------TQAV--NTLRRNVERCMATH-LDGTQG------------------QAPRGETKSHNVGKH------
	Alexandrium_tamarense_clc_MMETSP0378_contig_41560           -------------------------------------------------------------------------------EQ---------------------------------PDGLHV-IDAIMIFRDN--IRPEWEDKMNAQGGHFQYQLKPN------------TG----GGQIDEFWNNLILGMIGATIEPAN-------------------MITGARL--VDKL-SGP--------------RA--ANVIRLEVWFTNYED------TMAV--NTLRRNVEKCMATR-LDGSQG------------------QAPRGETKPHHTSGAK-----
	Alexandrium_tamarense_clc_MMETSP0378_contig_49119           -----------------------------------------------WK-L----W--NHMPQPSELLE---Q-KRMVREQ---------------------------------PDGLHV-IDAIMIFRDN--IRPEWEDKMN--------QLKPN------------TG----GGQIDEYWNNLILGMIGATIEPAN-------------------MITGARL--VDKL-SGP--------------RA--ANVIRLEVWFTNYED------TMAV--NTLRRNVEKCMATR-LDGTAG------------------QAPRGETKPHHTSGSK-----
	Lingulodinium_polyedrum_camera_clc_MMETSP1032_contig_19360  -LPLRYTWSIWEQIMQSSDG---KT--AQYSDATHKV-SSFSSVQEFWK-L----W--NHMPQPSELLE---Q-KRMVREQ---------------------------------PDGLHV-IDAIMIFRDN--IRPEWEDKMNAQGGHFQFQLKPN------------IG----GGQIDEYWNNLILGMIGATIEPAN-------------------MITGARL--VDKL-SGP--------------RA--ANVIRLEVWFSNYDD------TQAV--NTLRRNVEKCMATR-LDGTQG------------------QAPKGETKSHHTSGSK-----
	Amoebophrya_sp_ex_Akashiwo_sanguinea_comp4554              -YPLNYSWNLLEMSAERQGK-----FLNYTTESMLQV-ATIKSISDFWR-F----W--NSLPQPSELLEGKKL--ISQ----------------------------------R---DQSS-VNSVMLFREG--IKAAWEDPYNATGGELQFRLIKKNF-----------S-QSNLALADELWNNLVLGILGTTIRPAS-------------------MITGIRL--LDRLSS------------------K-QQHIRIEVWFTGLDK-------MAP--ED-CKGLDENASEE-QKT--------------------------------AF--------
	Amoebophrya_sp_ex_Karlodinium_veneficum_comp4930            -HKLMYTWCISEMSAIDKPQ-YG-TKAHYATDNIHKIGKPISTIQDFWR-F----Y--NYLPQPSDLFEGKRL--MST----------------------------------R---DGQG-VSSLMIFRLG--IQPEWEDPLNSNGGEFQFKLTRRNF-----------PKQSQFQIADECWNNLMLGMVGGCIEPAS-------------------MITGLRL--LDRMSA------------------GKNPLIRVEVWFTDAKN-------LSD--ED-KGMLE-----R-EFG--------------------------------GD--------
	Tetrahymena_thermophila_89293609                            SIQFKDTWVIWESLKQEKVDKNAQS--NNFLDNNFAI-FDFNDMESLAK-I----W-RTRIRTVSQIFTFDGS-S---WRFLH---------------------------EK----KMRS-TEAICIFKKG--IVPAWEDPKNSRGGEFQAMFE---------------SVDQNPEVIDNIFKDVLSIILCENYAFYN-------------------ETNGFRM--VDKARDS------------------K-AKIRLEIWFDFCDD------KSES-TTKKIAELNKIFTEI-IKK-H-----------------QQNVD-LSYKNHSH---------
	Ichthyophthirius_multifiliis_340508834                      IEELKKRENLIASLKSGIGTPRGQIDISSSLKQ-SSI-GQQKQASENYI-I----LQKTNRSNISNFLLLKIL-FQ--FKNDN---------------------------NT----DFRI-VEGISIFKEH--IQPLWEHEENKNGCMIQCKFV---------------D--INQDLIDNIFFKILTTVLSDEFKFYE-------------------QTNGFRF--SDKGNVK------------------K-SSIRLEIWFNFAEN------NV------IKDDVQKYFEDI-LNE-F-----------------WNNPT-IIWRNFK----------
	Tetrahymena_thermophila_89289890                            VVEFSSEWVIWMCFSPEQQNQNTHQDEKTFFKNNQVV-FSFKKLRDLCL-I----LQDTRLKKISDFFTFRQI-KK--FQYDG---------------------------DE----KMRT-IDAISFFKKG--IKPIWEDENNNKGYDLQTKFV---------------G--ANPDEIDNIYAYCLTVVLSEEFPYQE-------------------DMCGFRF--ADKGSAK------------------K-SGVRLEVWFNAIDE------P-------KRDSILNYFVEL-IDK------------------------------------------
	Ichthyophthirius_multifiliis_340506718                      NLKFKNYWAFWEGYKQEKGNTQVIS--DKFLDNNYKI-VEFNDLRQLQI-I----W-CTKLNKISNFFNFEGK-F---IRVEL---------------------------QK----YSRI-IESISLFKQN--IVPAWEDPLNVEGGDLQIFFD---------------DIQS-KDQIDSIYKVVVQTVLSDDYPFIN-------------------ETNGVRF--NDKTRDK------------------QATKIRMEIWFNFNES------ND-G-YAQKLENIQKFFEGL-VGK-H-----------------YKKIS-FTWVSHSHK--------
	Paramecium_tetraurelia_145476139                            FHQLSDKWTISEKYTQNKDD--------DYKKTIAEI-CSIRSVEEFAF-I----MKQTIYQSLTDLFSEPQQ-QKQFKNFKN---------------------------NA----IETQ-IEAIQFFKNG--ISPLWEDPENEKGGDIQFEVP---------------I--ALIGIYNQLYTEIIHEIIGQQKEELR-------------------HVNGVRV--LDKINAP------------------KGNGIRIELWLDIDPT------DKNEEVQIQIKKIDDWILQL-AEL-F-----------------D--IRQLKLKTQSHK--------
	Paramecium_tetraurelia_145490189                            FYQLCSKWTVSEKYNASLNV--------DYKKTIVDV-CSFNTIEEFAY-L----MKKTIYSKLSDVLSEPQK-CKIFKQFND---------------------------EV----TDVQ-IEAIQFFKND--IKPWWEDESNKNGGEIQFDIP---------------T--QFYNIYDNLYQDILYEVIGQSNEDLR-------------------HINGLRV--VDKINAK------------------QGNRIRIELWLDIDPK------DKHDSI----LKLDEWLVSL-IQK-Y-----------------H--IEQTQLTQVSHK--------
	Paramecium_tetraurelia_145493121                            FHKLSSKWTISEKYNASQNI--------DYKRTIVDI-CSFSTVEELGF-L----MKKTIYSKLSDILSEPQK-CKIFKQFPD---------------------------EN----ADAQ-IEAIQFFKND--IKPWWEDENNKNGGEVQFDIS---------------T--QYYTVYDQIYIDILLQIIGQATEELR-------------------HINGLRV--LDKINAK------------------QGNRIRIELWMDIDPK------DQDESI----GKLIEWIDST-LKK-H-----------------KIDIDQTQFIKVSHR--------
	Scrippsiella_trochoidea_clc_49623                           -HQLHNTWCVWMLIHSS-SA------KENWQQSQKNVH-SFSTVEDFWR-L----F--NNIKTPSKLG-----------------------------------------------------SADFSIFKKD--VAPAWEDELCRQGGRWLAKVDK-----------------LKPQDMDELWLSVVLRLIGEGFG--D-------------A-GSC--ICGAVV--SPRA-----------------------KNSKVALWISDR-S------EEKV--LAVGRAYLETLQA---AG---------------------------F--------------
	Polarella_glacialis_comp29642_c0_seq1                       -HPLQHTWCLWVLLHDQ-ST------KDNWEVSQQMVH-AFSTVEDFWR-L----F--NNIKGPSRLG-----------------------------------------------------IIDFSVFKKD--VVPAWEDDTCRRGGRWLAKIDK-----------------MRPKDFDDLWHTLLLTCVGEGLG--E-------------P-GNS--ICGAVV--SARV-----------------------KNSKMALWMSER-E------EGKV--MHMGRAFYKILQA---AG---------------------------F--------------
	Karenia_brevis_clc_27966                                    -HPLHNTWCLWVLLHNQ-ST------KDNWQGSQMNVH-AFSTVEDFWR-L----F--NNIRMPSKLG-----------------------------------------------------SVDLSVFKKD--INPAWEDETCKHGGRWLAKLEK-----------------TRQEDFDTLWLDLVLTIIGEGFD--D-------------VGGQS--VCGAVV--SSRP----------------------KGNSKVALWLSER-E------EEKV--LPVGRAFLAVLRSW-TGG---------------------------F--------------
	Akashiwo_sanguinea_comp36884_c0_seq1                        -HPLQHTWCLWVLLRNE-CT------K-DWQGSQMNVH-TFNTIEDFWR-L----F--HNIRRPSKLG-----------------------------------------------------IVDLSMFKKD--ITPAWEDETCKQGGRWIAKIDK-----------------IQSEDLDDLWLNLVLTIIGENFE--E-------------LGGRS--ICGAVV--SSRPSKK-----------------DQKGNSKVALWLSEK-E------EAKV--VPIGKAFSRILQE---ID---------------------------F--------------
	Akashiwo_sanguinea_comp54401_c0_seq1                        -HPLQHTWCLWALLRNE-CT------K-DWQNSQMNVH-TFSSIEDFWR-L----F--NNIRRPSKLG-----------------------------------------------------IVDLSMFKKD--ITPAWEDEACRQGGRWIAKIDK-----------------IQSDDLDELWLNLVLTMIGENFH--E-------------LGGQN--ICGAVV--SARV--------------------KQKGNSKVALWLSEK-E------EAKV--MPIGIAFYRLLQD---VG---------------------------F--------------
	Karlodinium_veneficum_38083_3c                              -HNLTHTWCLWALMRDQSST------KDDWHGSQTNVG-AFATIEDLWR-L----F--DNVRRPSQLG-----------------------------------------------------TVDFSMFKKD--IHPAWEDETCKHGGRWIAKMER-----------------VRPQDLDEIWMNLVLTIVGENFH--E-------------VGGHM--VCGAVV--SARS-----------------------KNSKVALWVARS-D------EKEV--KPIGHAFAAVLRD--TAS---------------------------F--------------
	Perkinsus_marinus_294891759                                 -HKLQHEWSLWVMSQQGRSV------KDHWQQNQQKAI-DFGSIEEFWR-I----S--NNMHKPSKLV-----------------------------------------------------HADYSVFKSG--VSPAWEDPMCTEGGRWIVKAEK-------------------QKVIDDIWTDVVLSVIGESYY--P-------------LINED-IVCGVVC--SVRR-----------------------GGVKIALWLSSR-E------EKLV--KPLGLRFKRIVQSL-APDDA-----------------------D----------------
	Perkinsus_marinus_294938874                                 -HQLSSTWSFWLMYQAQT-----KDKKDNWKSTQKRVL-DFSTAEEFWR-V----I--NNVSSPSRLS-----------------------------------------------------YADYSVFRSG--VTPMWEDPVCAKGGRWILAVDRFMR-------RDA-RSSGQEEALDESWLNVMLSLIGGSTYVDE-------------ATGEDIPVCGSVC--SMRK-----------------------YNCKVALWVGTA-D------ENIL--MMVGRRFKESLKPL-IDYMT-----------------------DVSNCTTSSEEDTTSRP
	Perkinsus_marinus_294950043                                 -HPLERTWSFWLMYQAQT-----KDKKDNWKGTQKRVL-DFTSVEDFWR-V----F--NNVSSPSRLT-----------------------------------------------------YADYSVFRQG--IAPMWEDETCAKGGRWIVSVDRPNR-------RGA-ASEHQKESIDESWVNILLSLIGSA-FPNR-------------DTGV-DAVCGAVC--SVRK-----------------------YNIRLALWVGTS-D------KDEV--LRLGTIFREAIAPL-FAPLS-----------------------SSAEDNS---EGNRTQK
	Perkinsus_marinus_294890747                                 -HPLEHTWSFWLMYQAQT-----KDKKDNWKGTQKRVL-DFTSVEDFWR-V----F--NNVSSPSRLT-----------------------------------------------------YADYSVFRQG--IAPMWEDETCAKGGRWVVSVDRPNR-------RG---------SIDESWLNILLSLIGSV-YPNR-------------DTGV-DAVCGAVC--SVRK-----------------------YNIRLALWIGTS-D------KDEV--LRLGSLFRDAIAPL-FASSG-----------------------SSMEDNL---EGSRADK
	Scrippsiella_trochoidea_clc_1907                            -HELQRRWSLWVG--PCSAK-----AGSAWTEHHKLAH-EFRTAEDFWC-M----Y--HHSNPPSLLE-----------------------------------------------------GVEYMLFKKD--LIDAWDAHTFQRGGRWMLKLSK-----------------ADNMAFDELWLCAIMACIGEAFE--D-------------CGGED-VVSGVAV--AVQR-----------------------GTCTVEVWLSDPAD------DEQV--LAVGRFFHSIVAE--TPALW-----------------------EKV--------------
	Amoebophrya_sp_ex_Akashiwo_sanguinea_comp23303_c0_seq1     -HELQHRWCLWVHQRPGSNK------GMAWSESQRMVH-EFGTAEDFWC-M----F--HYSYPPSKLE-----------------------------------------------------NVDYSLFKHG--VTPAWEDPAFKNGGRWVVKLEK-----------------VKAQSLDDLWLSLSLALIGEAFI--D-------------HGGEL--VCGAIV--SVRS-----------------------RASKIALWLSAAKD------EKKV--MAIGREYRNVLAS--TPGLQ-----------------------DLA--------------
	Alexandrium_tamarense_clc_89113                             -HELQHRWSLWVHQRPGSQK------GTAWSESQRMVH-EFGTAEDFWC-M----F--NYSYPPSKLE-----------------------------------------------------NVDYSLFKSG--VTPAWEDPAFKYGGRWVVKLEK-----------------VKAQSLDDCWLSLSLALIGEAFI--D-------------HGGEL--VCGAIV--SVRS-----------------------RASKIALWLSAAKD------EKKV--MAIGREYRNVLAS--TPQLQ-----------------------DLA--------------
	Lingulodinium_polyedrum_camera_clc_43277                    -HELQHRWSLWVHQRPGSQK------GMAWSESQRLVH-EFGTAEDFWC-M----F--NYSYPPSKLE-----------------------------------------------------NVDYSLFKQG--VTPAWEDPAFKYGGRWVVKLEK-----------------VKAQSLDDLWLSLSLALIGEAFI--E-------------HGGEL--VCGAIV--SVRS-----------------------RASKIALWLSAAKD------EKKV--MAIGREYRNVLAS--TPQLQ-----------------------DLA--------------
	Scrippsiella_trochoidea_clc_71108                           -HELQHRWCLWVHQRPGSQK------GVAWGESQRLVH-EFGTAEDFWC-M----F--HYSYPPSKLE-----------------------------------------------------NVDYSLFKHG--VSPAWEDPAFKNGGRWVVKLEK-----------------VKAQSLDDLWLSLSLALIGEAFI--D-------------HGGEL--VCGAIV--SVRS-----------------------RASKIALWLSAAKD------EKKV--MAIGREYRNVLAS--TPQLQ-----------------------DLA--------------
	Polarella_glacialis_comp16215_c0_seq1                       -HELQHRWALWVHQRPGSQK------GQAWGECQQQVH-EFGTAEDFWC-M----F--HFSYPPSKLE-----------------------------------------------------NVDYSLFKQG--TAPAWEDPTFKNGGRWVIKLEK-----------------VKAQSLDDLWLSLGLALIGEAFL--D-------------HGGEL--VCGAIV--SVRN-----------------------RASKIALWMSQAKD------EKKV--MAIGREYRNVLAN--TPGLQ-----------------------DLA--------------
	Symbiodinium_clc_9595                                       -HELQHRWCLWVHQRPGSQK------GQAWNESQREVH-SFATAEDFWC-M----F--HFSYPPSKLE-----------------------------------------------------NVDYSLFKQG--VAPAWEDAAFKNGGRWVIKLEK-----------------VKAQSLDDLWLSLSLALIGEAFL--E-------------HGGEL--VCGAIV--SVRS-----------------------RASKIALWLSAAKD------EKKV--MALGREYRKILAE--TPGLQ-----------------------ELA--------------
	Symbiodinium_B1_EST_k37c20_17918                            -HELQHRWCLWVHQRPGSQK------DKAWHESQREVH-SFTTAEDFWC-M----F--HFTYPPSKLE-----------------------------------------------------NVDYSLFKHG--VTPAWEDAAFKNGGRWVIKLEK-----------------VKAQSLDDLWLSLSLALIGEAFH--E-------------HGGEL--VCGAIV--SVRS-----------------------RASKIALWLTTAKD------EKKV--MAIGREYRNVLAS--TPGLQ-----------------------ELA--------------
	Symbiodinium_B1_EST_k37c20_33358                            -HDLQRRWCLWVHQRPGASK------DKAWNESQREVH-SFDTVEDFWC-M----F--HHAYPPSKFE-----------------------------------------------------NVDYSLFKQG--VAPAWEDAAFKNGGRWVIKLEK-----------------VKAQSLDDLWLSLNLALIGEAFY--E-------------HGPEV--VCGAIV--SVRN-----------------------RASKIALWLSTAKD------ERRV--MAIGREYRNVLAS--TPGLQ-----------------------ELA--------------
	Levanderina_fissa_comp94750_c0_seq1                         -HELQHRWSLWVHQRPGSQK------GAAWSDSQKMVH-EFGTAEDFWC-M----F--HFSYPPSKLE-----------------------------------------------------NVDYSLFKSG--ITPAWEDPAFKAGGRWVVKLEK-----------------VKAQSLDDLWLSLSLALIGEAFM--E-------------CGGDI--VCGAIV--SVRS-----------------------RASKIALWLSAAKD------EKKV--MAIGKEYRASLAS--TPGLQ-----------------------DLA--------------
	Levanderina_fissa_comp119368_c0_seq1                        -HELQHRWALWVHQRPGSQK------GTNWSETQKRVH-EFGTAEDFWC-M----F--HFSFPPSKLE-----------------------------------------------------NVDYSLFKAG--VTPAWEDPAFKSGGRWVVKLEK-----------------VKAQSLDDLWLSLSLALIGEAFM--D-------------QGGDL--VCGAIV--SVRS-----------------------RASKIALWLSAAKD------EKKV--MAIGREYRSSLAS--TPGLQ-----------------------DLA--------------
	Karlodinium_veneficum_20340_3a                              -HHLHQTWCLWVHQGRSKQQ------GGDWTETQRMVH-EFGTVEDFWC-M----S--HFTFTPSKLE-----------------------------------------------------NVDYSLFKNG--VKPAWEDPAFKNGGRWVIKLEK-----------------VKAQSLDDLWLSLSLALIGEAFM--E-------------VGGDL--VCGAIV--SVRN-----------------------RASKIALWLSAAKD------ERKI--NAIGREYRKVLSG--TPGLQ-----------------------DLE--------------
	Karenia_brevis_clc_36500                                    -HTLQHKWCLWVHQRPGSQK------GGAWTESQRMVH-EFGTAEDFWC-M----S--HFSYPPSKLE-----------------------------------------------------NVDYSLFKNG--VTPAWEDPAFKNGGRWVVKLEK-----------------VKAQSLDELWLSLSLALIGEAFI--D-------------HGGEL--VCGAIV--SVRS-----------------------RASKIALWLSAAKD------EKKV--YAIGREYRNVLAS--TPGLQ-----------------------DLA--------------
	Prorocentrum_minimum_comp67646_c0_seq1                      -HDLQHKWCLWVHQRPGLQK------GTAWSDTQLMVH-EFSTVEDFWC-M----F--NYSYPPSKLD-----------------------------------------------------SVDYSLFKHG--ATPAWEDPLFKSGGRWVVKLEK-----------------VKAQSLDDLWLTLSLALIGEAFL--E-------------QGGEL--VCGAIV--SVRS-----------------------RASKIALWLSAAKD------EKKV--MAIGKEYRNILAS--TPHLQ-----------------------DLA--------------
	Amphidinium_carterae_3977_3a                                -HELQHHWCLWVHQRPGTQK------DGAWGDTQRMVH-EFGTVEDFWC-M----F--HYSYPPSKLE-----------------------------------------------------HVDYSLFKKG--VTPAWEDPAFKGGGRWVIKLEK-----------------VKAQSLDDLWLSLCLALIGEAFI--D-------------IGGTL--VCGAIV--SVRS-----------------------RASKIALWLSQAKD------EKKV--MAIGREYRNVLAS--TPCLS-----------------------DLA--------------
	Prorocentrum_minimum_comp158964_c0_seq1                     -HVLQRPWRLWLRPLPGGASAQARGPDSRWWDDQELGH-EFDTVEGFWC-L----S--RFSIPPSSLA-----------------------------------------------------SCDCSLFESG--VTPAWEDPLFRRGGRWMLRLGR-----------------IDRPRLDELWLLLGMGLVGEAFA--G-------------LCGAA--VRGATL--SLRG-----------------------RESRVALWLERADS------AKVL--RAVGEEYRRLVSD--APSLR-----------------------FVA--------------
	Karenia_brevis_clc_95608                                    -HDLAHRWCLWVRQRPGP----------HWISEQWRAH-EFGTVEDFWC-M----V--HYSHPPSRLE-----------------------------------------------------NGEYSIFHQK--VKPVERESVFRQGGRWIVQLEASAG-------R------LRPTIIDDIWRVLSMVLIGEGFA--E-------------LEGNSEIVRGASMTVRLRT-----------------------QGSRVALWLSDLSE------ANRV--LAIGEEFRNHLLG--VPGLE-----------------------DLV--------------
	Karlodinium_veneficum_50181_3a                              -HDLQHRWALWIHQRPGQNY-----NETAYADGQRCVH-EFGTVEDYWC-M----V--HHSFPPSRLG-----------------------------------------------------SSDYSLFRNH--VTPAWEDPSFKRGGRWVAKLEK-----------------LKSETLDELWVLLTMALVGESFA--D-------------YGGDA--VCGAII--SVRN-----------------------RTSKAALWLSESTR------IERV--LAIGHCYRKILTE--APGLE-----------------------GLD--------------
	Akashiwo_sanguinea_comp40077_c0_seq1                       -TPLKHRWCLWQLNEQ----------SADWTSAHQLLRGQITTPDGLWG-A----V--GGVQPPSALS-----------------------------------------------------NEDYSVFHEG--TMPAREDPHFIAGGRWIFAISTGSV------QRGYIAADRFASALNKSWKVLLKAVVCDSQSTD------------------SCPICGVVV--SVRRGPRSDG---------NSTKSTAWTRAKLSVWLSDAKD------TAYV--ESVGNILHRALVD--S--ML-----------------------SEE-----TPR------
	Levanderina_fissa_comp48066_c0_seq1                         -PELAHHWCSWLRTATD---------GADWSEAQRQLHGATKSMWKLRH-F----A--LDAHQPSCLR-----------------------------------------------------DEDLSVFHAG--VMPAREDPAFKRGGRWILAVGAGSR-------KSQVTPELFASVVDRVWNALVQAMAEGVLDAAA--G--------------GAQVRGAAA--SAKA-----------------ASEGQAMAAKLSVWVSDASH------RAEV--RSIGGRVVQACTT--S--VP-----------------------ESD-----APR------
	Scrippsiella_trochoidea                                     -HLLSCTWCLWLVMSRQ---------AGEWDNAQQLVHGPVCSVEAFWQ-L----L--NHIHPASALC-----------------------------------------------------DADYSFFLEG--IRPAREDPRVCGGGRWLVALSPGRPSAVTTRSQDALSEESFCEMVDGAWQAALLSLIGDRFRDLG--A------------GGAMQVCGVVV--SLRQSSAPVNTPVKVNGIIERTAIALDTTAKLALWLRNAAD------RAEV--LAIGRQFREVLEQ--S-DLD-----------------------ASS-----VPR------
	Lingulodinium_polyedrum_camera_clc.f                        -HLLPCRWLLWLLLDR----------EGSWEEAQQQVHGPVASVEAFWR-L----V--HHMHPPSSLC-----------------------------------------------------DADYSFFREG--TAPAREDPQLQAGGRWILALATGGQPQ----ARGNVAEERFAALVDRAWSAVLLHLIGGSFAEAA-------------------EALGAVV--SLRERPAPARK---------------VRTARLALWLGQAAD------AQEV--RAAGQLLQQALGL--P-YAA-----------------------CCA-----LAT------
	Amphidinium_carterae_comp17174_3b                           -HALESRWALWVLLVRD---------NLDWSEALSVVHDDICSVEELWG-L----L--AHMHLPSALL-----------------------------------------------------DADYSMFLQG--VRPAREAPQVLNGGRWILALQSGGN------QRGALPVDRYHDVVDKVWLEVVLALLGGSLENEA--V-----------NHGDPLSCGVVV--SMRGCDK-----DSLPGDQEPVRKKTNPSAKLALWLKGSQN------RGQV--RAVGNALLQVVSS--T--TG-----------------------AED-----VPH------
	Karlodinium_veneficum_138808_1815_3b                        -HVLPRQWHLWILLQREAE------EAHHWEDAQRCIHGPIASVEELWR-T----V--RHIHPPSALN-----------------------------------------------------DADYSIFCDG--VTPAREHHGVRNGGRWIAAIGTGGK------GRGQVQESCFDKVLDKAFLALVLAILGGGLLHQT--G-LSLTDTLEEDSIDESLCIGVVV--SVRTPTP-----KI--HIPEPTIDSKIRAAKFAVWIANAHD------EPRV--RAVGHALRRVLAS--S--VT-----------------------EDD-----APR------
	Phytophthora_infestans_301118596                            KHPLQNRWVLWYDNPKKR------HSTESWEENLKNVY-TFNTVEDFWC-L----Y--NNILAPTKLSI----------------------------------------------------GSNYHLFKEG--IRPMWEDPINAKGGKWIFTNPRSR-K----------------ARLDECWLYVMLSLIGETLQDE-------------------DDICGAVV--SVRK-----------------------AQDRIAIWSATANA------EDRQ--KAIGRGFRQALVDL-GKNET-----------------------LKYQSHADAAASGSS--
	Phytophthora_sojae_348665981                                KHPLQNRWVLWYDNPKKR------NSNESWEENLKNVY-TFNTVEDFWC-L----Y--NNILAPTKLSI----------------------------------------------------GSNYHLFKEG--IRPMWEDPINAKGGKWIFTNPRSR-K----------------ARLDECWLYVMLSLIGETLQDE-------------------DDVCGAVV--SVRK-----------------------AQDRIAIWSATANA------EDRQ--KAIGRGFRQALVDL-GKNET-----------------------LKYQSHADAAASGSS--
	Pythium_oligandrum_EST_166319534                            KHPLQHRWTLWYDNPKKR------NSAETWEENLKNIF-TFDTVEDFWC-L----Y--NNVLTPTKLSV----------------------------------------------------GSNYHLFKEG--IRPMWEDPINAKGGKWIFTNARSR-R----------------ARLDECWLHVMLSLIGESLHDE-------------------DDICGAVV--SVRK-----------------------AQDRIAIWSATAEA------EDLQ--KAVGRGFRNALIDF-GKNEV-----------------------LKYQSHADG--------
	Albugo_laibachii_325179787                                  KHPLQHRWVLWYDDSKKR------HQSDNWENNLKKIY-AFQTVEDFWC-ADASLI--NNILPPSKLPL----------------------------------------------------GSNYHLFKEG--VRPMWEDPVNAKGGKWILTNPRSR-R----------------NRLDECWLRVILALIGQTLDDE-------------------GDICGAVV--SSRK-----------------------VQDRIAIWTATASL------EERQ--QAIGRAFRSVLVDF-GKAEV-----------------------LKFQSHEDAAASGSS--
	Ectocarpus_siliculosus_299470423                            RHPLQHRWALWYDNAKLK------AATETWADNLKHIL-AFETVQEFWA-L----F--NNVMPPSMLSV----------------------------------------------------QSNYSVFKEG--VKPMWEDTANRQGGKFVLTVKGED-----------------LPQLDQWWLHAVLSAIGETLESE-----------------TDPEVCGLVV--SLRK-----------------------GQHRIALWTKTCE-------ESRV--VPVAKKLKEAL-KL-PARLK-----------------------FVFQTHSDAVSSLSS--
	Thalassiosira_pseudonana_224002240                          PTPLHHKWTLWYDNPRLA------PAGTDWHDNLKNLG-TFQTAEEFWA-I----F--NNIQPSSHLAL----------------------------------------------------NSNYHLFKEG--IEPMWEDPANQNGGKFVLTIPKKEAK---------------AGRGDEWWLFTVLAVIGETMDQS------------------GEEVCGCVV--SIRK-----------------------AQDRIALWLKSCD-------KKAC--TEVGARWKKCL-EV-SNKTG-----------------------LKYQAHKDAAASGSS--
	Phaeodactylum_tricornutum_219112135                        ---LNAKWTIWYDNPRLA------PEGADWKENLKMCG-HFDSVESFWR-V----Y--NNLKPASQIGL----------------------------------------------------NSNYSVFRYG--VEPSWEDACNREGGKFVFSIPKKDGK---------------S-RIDDFWLHTVLSTIGETMDAT------------------GDQVNGVVV--SIRK-----------------------HQDRVALWLKSSD-------KAIC--GQIGVRWKKIL-NL-D-SQF-----------------------LQYQTHKDAAESGRS--
	Fragilariopsis_cylindrus_EST_282252177                      TIQLNARWTMWYDNSRLA------DPEKEWKDNLTNCG-SFETIEEFWR-V----F--NNLKPSSKLSV----------------------------------------------------NSNYHVFREG--VVPMWEDPENKDGGKFVLTIPKKDSK---------------TGRCDEWWLYTVLAIIGETLDMD------------------GDEVCGAVV--SIRN-----------------------KQDRIALWLKSAD-------KDRC--SKVGARWKKCL-EM-Y-RTP-----------------------LRYQEHAAAAASGRS--
	Albugo_laibachii_325183909                                  EHPLHTGWSFWYDKKLPRNV-----DVGTYRSNLHRI-ATFSTVEDFWR-H----Y--VHLKRPSELHR--------------------------------------------------D--INLYMFRDLPKCAPMWEA--FPHGGCWILKIKKKA------------------NVLGKMWQDLVFAAIGELFGQAN--------------------VVGIAM--AIRS-----------------------KEDMLSVWNADNSE------DSVR--FSIGEKLKEILMLD-PNT-L-----------------------IEYKFHANSIRDMSTFR
	Sterkiella_histriomuscorum_EST_198395236                               ----------NNTQNDSHK----KNKFVDYREKLKDMG-QISTIEQFFQ-Y----F--VYMKKPSEMPR----------------------------------------------------EIDLFFFREN--EIPMWEE--SPNGGIWIVKIKKE------------------DN-IDKMWEVLLLALISEQFEEP--------------------KVIGLGL--SLRT----------------------K-ERLVEIWLKDGRN------DKVR--TNVSNKLRQLLGLD-PSSVT-----------------------LYYKEHQKSIKD-----
	Entodinium_caudatum_EST_152006833                                      -------------ARARKE----KDHHIPYCDRLKKIA-EFNTLQDFFK-Y----Y--LYMKPVNEIDR----------------------------------------------------NVDIGLFKEG--YQPLWES--CPDSGCQFLSNQQSFI----------------LA-TNIR--------------------------------------------------------------------------------------------------------------------------------------------------------------
	Miamiensis_avidus_EST_84176727                                         VNLLNDEWSFWYSPRGRNV----SFKNNDYTSILKHLG-SFNTIEDFFS-F----Y--CFMKRPSDIQI----------------------------------------------------DHKICCFRKN--ARPTWED--YPTGGTWILMF------------------------------------------------------------------------------------------------------------------------------------------------------------------------------------------
	Paramecium_tetraurelia_145543863                            AHKLSQNWVFWYAPRGRKA----IAGSDHYDVNLKEIG-EFNTVEEFYT-Y----Y--CFLGRPSEIEI----------------------------------------------------DNKIMLFRKD--HRPMWEE--CLEGGTWIIHFKKREN----------------EL-LNKKWEALLLACIGEEFDDD--------------------NVIGVVL--SIRE----------------------R-RNLLEIWLKDRKE-------SEK--LRIGEKLRVALEMD-PNNLT-----------------------FFFKEHSKSLNDKSTMK
	Ichthyophthirius_multifiliis_340504109                      ---------------------------------------------MKIG-V----F--GIVQEPTNIEC----------------------------------------------------DNKLMLFRKG--CTPLWEE--WKGGGCWILLVQGEMY----------------KK-LNIIWEDLLLGCVGEQFKDS--------------------NIIGIVL--SIRK----------------------NKKAVIEMWMRDRDE-------SKK--IRAGEELRNLLELE-PKNLI-----------------------FYYKDHQLSLIEGSTMK
	Tetrahymena_thermophila_89286094                            QNQLNDDWCFWYCPRFGHK----NYINEDYSKNLKLLG-ECSTVEQFFS-N----Y--IYIQKPTNIES----------------------------------------------------QNKVLFFRKG--CTPLWEE--WKCGGCWILLVQSDMY----------------KN-LNKIWEDLLLGCIGENFGNS--------------------NIIGVVL--SIRR----------------------NRKAVIEIWMRDRDE-------EQK--IKAGEELRKILDLK-PDNLI-----------------------FYYKDHVRSLTEGSTMK
	Amphidinium_carterae_comp18399_2a                           -APLETAWTFWSDKKTS-----DKKESDQYMEGLKQL-GSFNTVQGFFR-H----Y--AWLQRATDLPR--------------------------------------------------D--HSVLLFRKG--YKPMWEE--FPDGGCWIVRIKRKLSP----------------GFVNHMWENLMLACIGEAFAMPD--------------------VVGCVL--STRV-----------------------KDDVLSIWNLSNRM------GDTR--FRIGEKLKEILALD-MNA-L-----------------------IQYKDHMQSLQDYSTYR
	Karlodinium_veneficum_31228_2a                              -TPLETAWTFWYDKKTS-----DKKESDQYMEGLKQL-GSFNTVEGFYR-H----Y--TWLMRPTELPR--------------------------------------------------D--HNILLFRRG--YKPMWEE--FPEGGCWIIRIKRKVAQ----------------NYVNRMWENLLIACIGEAFEMPD--------------------VVGCVL--STRL-----------------------KDDVLSVWNLSNRN------TEAR--FRIGEKLKEVLDLD-MNA-L-----------------------IQYKDHMQSLQDYSTFR
	Akashiwo_sanguinea_comp13299_c0_seq2                  -APLETAWTFWYDKKTS-----DRKESDRYMEGLRQL-GSFNTVEGFYR-H----Y--TYLLRPSELPR--------------------------------------------------D--HNVLLFRKG--YKPMWEE--FPEGGCWIIRIKRKVSQ----------------SYVNHMWENLLLACVGEAFEMPD--------------------VVGCVL--STRL-----------------------KDDALSVWNLSNRD------SQAR--FRIGEKLKEVLGLD-MNA-L-----------------------IQYKDHMQSLQDYSTYR
	Lingulodinium_polyedrum_camera_clc_55825                    -RPLETAWTFWNDKKTS-----DRKESDQYMEGLKQL-GSFSTVEGFYR-H----Y--THLLRPSEFPR--------------------------------------------------D--HNVLMFRKG--YKPMWEE--FPEGGCWIIRIKRKVSQ----------------SYVNRMWENLLLACIGEAFEMPD--------------------VVGCVL--STRL-----------------------KDDVLSVWNLSNRD------TPAR--FRIGEKLKEVLDLD-MNA-L-----------------------IQYKDHMQSLQDYSTYR
	Alexandrium_tamarense_clc_21362                             -TPLETGWTFWYDKKSS-----DRKESDQYMEGLKQL-GSFNTIEGFYR-H----Y--TYLLRPSELGR--------------------------------------------------D--HNVLLFRRG--YKPMWEE--FPEGGCWIIRIKRKISM----------------NYINCMWENLLLACIGEAFEMPD--------------------VVGCVL--STRL-----------------------KDDVLSVWNVSNRD------TPAR--FRIGEKLKEILELE-MNA-L-----------------------IQYKDHMQSLQDYSTYR
	Polarella_glacialis_clc_contig_1                            -TPLETAWTVWYDKKTS-----DKKESDQYMEGLKQL-GSFNTIEGFYR-H----Y--THLFRPSELPR--------------------------------------------------D--HNVLLFRKG--YKPMWEE--FPEGGCWIIRIKRKASQ----------------SYVNRMWENLLLASVGEEFELPD--------------------VVGCVL--STRL-----------------------KDDVLSVWNLSNRD------TGAR--FRIGEKLKEILDLD-MNA-L-----------------------IQYKDHMQSLQDYSTYR
	Karenia_brevis_clc_10704                                    -TPLETAWTFWYDKKTS-----DRKESDQYMEGLKQL-GSFTTIEGFYR-H----Y--TYLLRPSEFPR--------------------------------------------------D--HNVLLFRKG--YKPMWEE--FPEGGCWIIRIKRKVAQ----------------QYVNRMWENLLIACVGEAFAMPD--------------------VVGCVL--STRL-----------------------KDDVLSVWNISNRD------TQAR--FRIGEKLKEILDLD-MNA-L-----------------------IQYKDHMQSLQDYSTYR
	Levanderina_fissa_comp33121_c0_seq1                         -SPLETAWTFWYDKKTS-----DRKESDQYMEGLRQL-GSFSTIEGFYR-H----Y--TYLLRPSELPR--------------------------------------------------D--HNILLFRKG--FKPMWEE--FPEGGCWIIRIKRKVST----------------SYVNRMWENLLLAAIGEAFEMPD--------------------VVGCVL--STRL-----------------------KDDVLSVWNLSNRD------TNAR--FRIGEKLKEILDLD-MHA-L-----------------------IQYKDHMQSLQDYSTYR
	Symbiodinium_B1_EST_k37c20_21479                            -TPLETAWTFWYDKKTS-----DRKESEQYMEGLKQL-GSFNTVEGFYR-H----Y--SFLLRPSEVPR--------------------------------------------------D--HNVLLFRKG--YRPMWEE--FPEGGCWIIRIKRKASQ----------------NYVNRMWENLLLAFIGEEFELPD--------------------VVGCVL--STRL-----------------------KDDVLSVWNLTNRE------NNAR--FRIGEKLKEVLGLD-MNA-L-----------------------IQYKDHMQSLQDYSTYR
	Symbiodinium_clc_26706                                      -TPLETAWTFWYDKKTS-----DRKESDQYMEGLKQL-GSFNTVEGFYR-Y----Y--SYLLRPSELPR--------------------------------------------------D--HNVLLFRKG--LRPMWEE--FPDGGCWIIRVKRKASQ----------------NYVNRMWEHLLLAFIGEEFELPD--------------------VVGCVL--STRL-----------------------KDDVLSVWNLTNRD------NSAR--FRIGEKLKEVLGLD-MNA-L-----------------------IQYKDHMQSLQDYSTYR
	Prorocentrum_minimum_comp67836_c0_seq1                      -APLESGWTFWYDKKTS-----DKKESDQYMEGLKQL-GSFNTIQGFYR-H----Y--SHLHRPSEFPR--------------------------------------------------D--HNLYLFRKG--YKPMWEE--FPEGGCWIIRIKRKATQ----------------GYVNHMWENLLLACIGEDFELPD--------------------VVGIVL--STRL-----------------------KDDVLSVWNLTNRD------TPAR--FRIGEKLKEILDLD-MHA-L-----------------------IQYKEHMQSLQDYSTYR
	Scrippsiella_trochoidea_clc_37572                           -TPLETAWTFWYDKKTS-----DRKESDQYMEGLRQL-GSFNTVQGFYR-H----Y--SYLLRPSELPR--------------------------------------------------D--HNCYMFRKH--YKPMWEE--FPEGGCWIIRIKRKASQ----------------NYVNHMWENLLLACIGEAFEMPD--------------------VVGCVL--STRL-----------------------KDDVLSIWNLSNRD------TPAR--FRIGERLKEVLDLN-MTA-L-----------------------IQYKDHMQSLQDYSTYR
	Scrippsiella_trochoidea_clc_94977                           -HALETSWTLWVDKKSS-----DRKEPSAYIEGLKQL-GTFNTIEQFFR-L----I--AFIKKPSSFPR--------------------------------------------------D--CSLLCFRSG--CQPMWEE--FPDGGCWNYRIRRTTES---------------DTQADRAWESMLIGCLGEAFESPD--------------------VVGCVL--SSRL-----------------------KEIAISVWNATNSSD-----PQAR--FKIGEKAREVLALN-ANA-L-----------------------LEYKDFQSSIKDFSTYR
	Levanderina_fissa_comp58144_c0_seq2                         -HSLESAWTLWVDKKSV-----DRKEQHAYIEGLRQL-GTFSTLEEFLR-L----F--AFVKRAAEFPR--------------------------------------------------D--FSLLCFRSG--HTPMWEE--FPNGGCWNYRLRRSPEF---------------QAAADWAWESTLTACIGEAFETPD--------------------VVGCVL--SSRL-----------------------KEIAVSVWNTSNAEN-----PQGR--FQIGERMREALSLS-ANA-L-----------------------LEYKDFQSSIKDFSTYR
	Karenia_brevis_clc_54445                                    -HPLETAWTLWIDKKGG-----DRKEQDAYISGLKQV-GTFNTVEQFLR-L----L--AFLKKPSTFPR--------------------------------------------------D--YNLLCFRSG--LKPMWEE--FPDGGCWNYRIRRTGDS---------------SAAADWLWESTLLACLGEVFETPD--------------------VVGCVL--SSRL-----------------------KEIAISVWNACNIND-----SQVR--FKIGERMRDVLSLS-PNA-L-----------------------LEYKDHQSSLKDFSTYR
	Karlodinium_veneficum_comp40434_2b                          -HPLESSWTLWIDKKST-----DRKEQDEYISGLKQI-GSFSTIEQFFR-L----F--AFIKKPNNLPR--------------------------------------------------D--YSVLCFRTG--CKPMWEE--FPHGGCWNHRTRRSDSS-----------------NADRLWESMLLACLGEAFETPD--------------------IVGCVV--SSRV-----------------------KEIVVSVWNC----D-----SQCR--FKIGERIRTILELT-DNA-L-----------------------LEYKAHEDSLKDFSSYS
	Akashiwo_sanguinea_comp34886_c0_seq1                  -HPLETAWTFWVDKKGS-----DRKEQSAYFEGLKQV-GTFCTIEQFWR-L----N--AFLKRPSTFPR--------------------------------------------------D--HNLFCFRNG--CKPMWEE--FPDGGCWNYRIRRTSES---------------DGPSDRTWESALLGCLGEAFETPD--------------------VVGCVL--SSRV-----------------------KEIAISVWNASNSAD-----PEGR--FKIGERMREVLTLT-ENA-L-----------------------LEYKDHQSSIKDYSTYR
	Alexandrium_tamarense_clc_56604                             -HPLETAWTLWIDKKST-----DRREQSAYIEGLKQL-GTFRTIEEFLR-L----Y--AFIKKPSNFPR--------------------------------------------------D--FNLLCFRSG--HKPMWEE--FPHGGCWNYRTRRTDDP---------------EDPVDRHWEELLLACLGERFGTPD--------------------VVGCVM--SSRV-----------------------KEIALSVWNASNAAD-----PQLR--FRIGEQVRTVLSLS-ANA-L-----------------------LEYKNHQSSMQDFSTYR
	Lingulodinium_polyedrum_camera_clc_1711                     -HPLETAWTLWVDKKSS-----DRKEQSAYIEGLKQL-GTFRTIEEFLR-L----Y--AFVKKPSSFPR--------------------------------------------------D--YNLFCFRSG--CQPMWEE--FPDGGCWNYRMRRGGGA---------------EDPVDRAWESLLIACLGEAFETPD--------------------VVGCVM--GSRV-----------------------KEIAISVWNASNTKD-----PQVR--FKIGERMREVLCLN-TNA-L-----------------------LEYKNHQSSMQDFSTYR
	Amoebophrya_sp_ex_Karlodinium_veneficum_62164_81106                       -HPLETAWTLWFDKKHNAKV-KDNNDTTAYLCGLSQL-GSFSTVEGFYR-H----Y--AYLTRPSDFPK--------------------------------------------------D--HNVLCFRKD--LKPAWEE--FPHGGCWIIRIKRKTGQ----------------NYVNRMWESLIVAVVSEVFGIPD--------------------VVGCVL--STRA-----------------------KDDVLSVWNKSNEN------PHTR--FRIGEKLKEILDLE-DQA-L-----------------------IQYKEHASSIQDHSTYR
	Amoebophrya_sp_ex_Akashiwo_sanguinea_comp37597_c0_seq1     -HPLETEWTLWFDRKSTPDV-KDVKYS-DYGAGLVEL-GNFQTVESFYD-H----Y--SYLKRPSEMGK--------------------------------------------------N--YNLFCFRKG--YKPMWES--FPDGGCWIVRVKKKGAAGKDNS----KKYGGGVKIIDRMWENLLMATVGEGFGIPD--------------------VVGCVL--STRE-----------------------KDDCVAVWNISNEN------PQVR--FRIGEKLREVLNLD-ANA-L-----------------------IQYKDHSSSMQDNSTFR
	Perkinsus_marinus_29486607                                  -HPLETAWTFWFDRKSG-----DRRESDAYVEGLKQA-GTFNTVEGFYR-H----Y--SHCVRPNELPP--------------------------------------------------N--VNVHLFRKG--YKPMWEE--FPDGGCWILRIKKKSAR----------------NHLGQLWETLVMACIGELFEVPD--------------------VVGCVL--STRY-----------------------KDDIISIWNYSNATN-----PQVR--FRICEKFREILGLN-LST-V-----------------------VQYKEHMGSMQDGSTYR
	Ectocarpus_siliculosus_298705527                            EHALQTGWSFWYDKKMPKKT-Q---DQTQYQASLHKA-GSFNTLEGFWK-N----Y--VHLKRPSNISI--------------------------------------------------N--VNVYLFRDERGHVPMWER--YPNGGCWILRIRKKSGQ-------------TNTSVLGKMWQDLVLAVVGEMFEEPN--------------------VVGIGM--AIRS-----------------------REDLLSVWNEDNSN------EKVR--FNIGERLKQVLDLE-PST-L-----------------------IEYKHHQTAMQDMSTFR
	Phytophthora_capsici_EST_186782002                          EHPLQTGWSLWYDKKMPKKI-----DVGTYQSNLQKI-ATFNTVEDFWR-H----Y--IHVKRPSQLSR--------------------------------------------------D--VNLYLFRDQPNCAPMWEA--FPQGGCWILKIKKKA------------------NVLGKMWQDLVFAAIGEAFEELD--------------------VVGIAM--AIRS-----------------------KEDMLSVWNADNSD------DSTR--FAIGEKLKEILMLD-SNT-L-----------------------VEYKFHANSIRDMSTFR
	Phytophthora_brassicae_EST_144600056                        EHPLQTGWSLWYDKKMPKKI-----DVGTYQSNLQKI-ANFSTVEDFWR-H----Y--IHVKRPSQLSR--------------------------------------------------D--VNLYMFRDQPNCAPMWEA--FPQGGCWILKIKKKA------------------NVLGKMWQDLVFAAIGEAFEELD--------------------VVGIAM--AIRS-----------------------KEDMLSVWNADNSD------DNTR--FAIGEKLKEILMLD-SNT-L-----------------------VEY--------------
	Phytophthora_infestans_301087980                            VLPP-ELGQLPYDKKMPKKI-----DVGTYQSNLQKI-ANFNTVEDFWR-H----Y--IHVKRPSQLSR--------------------------------------------------D--VNLYLFRDQPNCAPMWEA--FPQGGCWILKIKKKA------------------NVLGKMWQDLVFAAIGEAFEQLD--------------------VVGIAM--AIRS-----------------------KEDMLSVWNADNSD------DNTR--FAIGEKLKEILMLD-SNT-L-----------------------VEYKFHANSIRDMSTFR
	Phytophthora_infestans_301111454                            SFVS-DFIKYRYDKKMPKKI-----DVGTYQSNLQKI-ANFNTVEDFWR-H----Y--IHVKRPSQLSR--------------------------------------------------D--VNLYLFRDQPNCAPMWEA--FPQGGCWILKIKKKA------------------NVLGKMWQDLVFAAIGEAFEQLD--------------------VVGIAM--AIRS-----------------------KEDMLSVWNADNSD------DNTR--FAIGEKLKEILMLD-SNT-L-----------------------VEYKFHANSIRDMSTFR
	Phytophthora_sojae_348685684                                ----------RYDKKMPKKI-----DVGTYQSNLQKI-ATFNTVEDFWR-H----Y--IHVKRPSQLNR--------------------------------------------------D--VNLYLFRDQPNCAPMWEA--FPQGGCWILKIKKKA------------------NVLGKMWQDLVFAAIGEAFEQLD--------------------VVGIAM--AIRS-----------------------KEDMLSVWNADNSD------DNTR--FAIGEKLKEILMLD-SNT-L-----------------------VEYKFHANSIRDMSTFR
	Phytophthora_infestans_301088791                            EHPLQTGWSLWYDKKMPKKI-----DVGTYQSNLQKI-ANFNTVEDFWR-H----Y--IHVKRPSQLSR--------------------------------------------------D--VNLYLFRDQPNCAPMWEA--FPQGGCWILKIKKKA------------------NVLGKMWQDLVFAAIGEAFEQLD--------------------VVGIAM--AIRS-----------------------KEDMLSVWNADNSD------DNTR--FAIGCVLG----------------------------------------------------
	Phytophthora_sojae_348688892                                ETPIQNMYSFWYIKRSTGN---KA-VSESYEKSIKGLG-DFKTVQDFWK-I----Y--NHLVRPNDLPN----------------------------------------------------TMDYHLFKTG--IKPMWEDPANRRGGKWMVRLRK--G------------------IASRYWEDLVLAIIGEQFDVG-------------------NEICGAVI--SIRY-----------------------NEDIISLWNRNADN------NEAC--YRIRDTMRKVL-NL-PQFVA-----------------------LEYKRHDTSLNDNSS--
	Phytophthora_infestans_301118230                            ETPIQNMYTFWYIKRSTGN---KA-VSESYEKSIKGLG-DFKTVQDFWK-I----Y--NHLVRPNDLPN----------------------------------------------------TMDYHLFKTG--IKPMWEDSANRRGGKWMVRLRK--G------------------IASRYWEDLVLAIIGEQFDVG-------------------NEICGAVI--SIRY-----------------------NEDIISLWNRNADN------NEAC--YRIRDTMRKVL-NL-PQFVA-----------------------LEYKRHDTSLNDNSS--
	Albugo_laibachii_325180224                                  DAPIQNMYTFWYMKRNTAN---KA---ESYEKSIKELG-DFKTVQGFWC-I----Y--NHLVRPNDLPN----------------------------------------------------TMDYHLFKTG--IKPMWEDPSNRRGGKWMVRMRK--G------------------IASRYWEDLILAIIGEQFDVG-------------------NEICGAVI--SIRY-----------------------NEDIISLWNRNADN------NEAC--YRIRDTMRRVL-NL-PQFVA-----------------------LEYKRHDASLNDNTS--
	Aphanomyces_euteiches_166048544                             EAPIQNTYCFWYMKKNSGK---TLDDQESYEKSIKEIG-EFRTVQGFWR-V----Y--NHLIRPNDLPN----------------------------------------------------TTDYHLFKSG--IKPMWEDAANRRGGKWMIRIRK--G------------------IASRYWEDLVLAIIGEQFDVG-------------------NEICGAVM--SIRY-----------------------NEDIISLWNRNADN------NEAC--YRIRDTMRKLL-NL-PQFVS-----------------------LEYKRHDTSLNDNSS--
	Aureococcus_anophagefferens_323451242                       ---LDNRFAFFFMRRDRSE---GGKDSQGYASSINKIG-AFDSVQGFFG-I----Y--DHLVKPADLGND------------------------------------------------SH-VTDYHLFREG--ITPTWEDPHNKRGGKWIIRLRKVEN------------------LASLYFEELLLALIGEQFGDV---------------G---VHVCGVVV--SVRQ-----------------------HEDIIAVWNSDAED------KDAT--NKIRDVIKSAL-DL-PNFIT-----------------------LEYKRH-----------
	Thalassiosira_pseudonana_224007671                          --------------------------------------------EEFWS-V----Y--NYIVRPDELPA----------------------------------------------------TTDYHFFREG--IQPTWEDPQNEHGGKWVIRLPKKGN------------------VASRFWEEILLALMGGQFS-----------------GVPDGEVCGAVI--SIRD-----------------------RVNVLSIWTKSGGN------QKMI--NRVGDSIKRTL-RL-PNHVS-----------------------MYYHTHPRS--------
	Phaeodactylum_tricornutum_219112739                        -----------------------------YESSIKTFS-TVETVEEFWA-T----Y--NFLKRPNDLPS----------------------------------------------------TTDYHFFRSG--IKPTWEDQSNAKGGKWIVRFPK--G------------------LASRFWEEILLALIGCQFT-----------------GVPDGEICGAVL--SIRH-----------------------SEDIIGIWNRTSVD------RDII--ERIRDALKKIL-QL-PSHAQ-----------------------MEYKPHQTSMQDRTS--
	Thalassiosira_pseudonana_224003977                          ----------------------------SYFDAVKSIG-TVHTVEQFWT-L----Y--NHLVRPNNLPT----------------------------------------------------TTDYHFFREG--IEPTWEDPSNARGGKWIVRLKK--G------------------LASRYWEELLLALLGGQLSGG---------------GVSPDEICGAVI--SIRY-----------------------NEDIVSVWNKSAGN------REVV--DKVRDGIKRVL-HL-PSGVH-----------------------MEYKPHQDSLADRSS--
	Ectocarpus_siliculosus_299469975                            QTLIQNRYCFWYYRKGAQKE--SKDPSEAYESGIKVVD-SFQTVEHFWR-I----Y--NHILRADQVPN----------------------------------------------------ATDVHLFRDG--IKPTWEDASNSRGGQLLIRLKK--G------------------LASRAWESLVLAIIGEQFDVG-------------------NEICGAVV--SVRY-----------------------SEDVISVWNRSASN------TEGI--EKIRDTVKRLL-QI-PSFVQ-----------------------VEYRRHQDNLGAASV--

;


END;

BEGIN TREES;
	Title eIF4E_PROTGAMMALG_Tree;
	LINK Taxa = Taxa;
	TRANSLATE
		1 Ectocarpus_siliculosus_299117477,
		2 Laminaria_digitata_EST_6919835,
		3 Thalassiosira_pseudonana_223995831,
		4 Phaeodactylum_tricornutum_219115499,
		5 Fragilariopsis_cylindrus_EST_282263527,
		6 Aureococcus_anophagefferens_323448755,
		7 Pseudochattonella_farcimen_319972882,
		8 Phytophthora_brassicae_EST_144587454,
		9 Phytophthora_capsici_EST_186718416,
		10 Phytophthora_sojae_348690910,
		11 Phytophthora_infestans_301119537,
		12 Albugo_candida_EST_353382990,
		13 Albugo_laibachii_325186454,
		14 Perkinsus_marinus_294893188,
		15 Perkinsus_marinus_294886335,
		16 Amphidinium_carterae_15466_1d,
		17 Akashiwo_sanguinea_comp23585_c0_seq1,
		18 Symbiodinium_clc_MMETSP1123_contig_337,
		19 Polarella_glacialis_clc_contig_37984,
		20 Prorocentrum_minimum_bloom_comp53372_c1_seq1,
		21 Lingulodinium_polyedrum_camera_clc_MMETSP1032_contig_38511,
		22 Alexandrium_tamarense_clc_MMETSP0378_contig_45240,
		23 Scrippsiella_trochoidea_clc_MMETSP0272_contig_80005,
		24 Scrippsiella_trochoidea_clc_MMETSP0272_contig_72360,
		25 Levanderina_fissa_B_contig_34663,
		26 Levanderina_fissa_B_contig_46611,
		27 Scrippsiella_trochoidea_clc_MMETSP0272_contig_3421,
		28 Scrippsiella_trochoidea_clc_MMETSP0272_contig_36227,
		29 Alexandrium_tamarense_clc_MMETSP0378_contig_5809,
		30 Lingulodinium_polyedrum_camera_clc_MMETSP1032_contig_18018,
		31 Akashiwo_sanguinea_comp33384_c0_seq1,
		32 Amphidinium_carterae_comp20002_1d2,
		33 Karlodinium_veneficum_comp7977_1d1,
		34 Karlodinium_veneficum_comp57297_1d2,
		35 Karenia_brevis_clc_MMETSP0573_contig_32679,
		36 Chromera_velia_343863333,
		37 Chromera_velia_343863115,
		38 Prorocentrum_minimum_bloom_comp18248_c1_seq1,
		39 Karenia_brevis_clc_MMETSP0573_contig_71070,
		40 Alexandrium_tamarense_clc_MMETSP0378_contig_9604,
		41 Lingulodinium_polyedrum_camera_clc_MMETSP1032_contig_8197,
		42 Karlodinium_veneficum_comp21544_102111_1c1,
		43 Levanderina_fissa_B_contig_34664,
		44 Scrippsiella_trochoidea_clc_MMETSP0272_contig_64562,
		45 Amphidinium_carterae_20941_1c,
		46 Symbiodinium_clc_MMETSP1123_contig_29753,
		47 Polarella_glacialis_clc_contig_24283,
		48 Akashiwo_sanguinea_comp23091_c0_seq1,
		49 Cryptosporidium_muris_RN66_209877234,
		50 Cryptosporidium_hominis_TU502_67623607,
		51 Cryptosporidium_parvum_IowaII_66475316,
		52 Eimeria_tenella_EST_32157156,
		53 Neospora_caninium_325118922,
		54 Toxoplasma_gondii_ME49_237833459,
		55 Plasmodium_falciparum_124504957,
		56 Plasmodium_yoelii_82593968,
		57 Plasmodium_berghei_68065762,
		58 Plasmodium_vivax_156097057,
		59 Babesia_equi_EST_310888599,
		60 Theileria_parva_71031320,
		61 Theileria_annulata_84994522,
		62 Babesia_bovis_T2Bo_156089657,
		63 Karlodinium_veneficum_comp5687_1b2,
		64 Akashiwo_sanguinea_comp37650_c0_seq1,
		65 Levanderina_fissa_B_contig_69435,
		66 Levanderina_fissa_B_contig_28965,
		67 Scrippsiella_trochoidea_clc_MMETSP0272_contig_75963,
		68 Prorocentrum_minimum_bloom_comp22695_c0_seq1,
		69 Amphidinium_carterae_7545_1b,
		70 Alexandrium_tamarense_clc_MMETSP0378_contig_7017,
		71 Lingulodinium_polyedrum_camera_clc_MMETSP1032_contig_15077,
		72 Karenia_brevis_clc_MMETSP0573_contig_22766,
		73 Symbiodinium_clc_MMETSP1123_contig_41364,
		74 Polarella_glacialis_clc_contig_5136,
		75 Karenia_brevis_clc_MMETSP0573_contig_74443,
		76 Karlodinium_veneficum_comp13850_1b1,
		77 Karenia_brevis_clc_MMETSP0573_contig_58759,
		78 Amoebophrya_sp_ex_Karlodinium_veneficum_41950,
		79 Amoebophrya_sp_ex_Akashiwo_sanguinea_comp6632_c0_seq1,
		80 Amphidinium_carterae_comp11552_1a,
		81 Polarella_glacialis_clc_contig_4228,
		82 Symbiodinium_clc_MMETSP1123_contig_1624,
		83 Polarella_glacialis_clc_contig_19603,
		84 Lingulodinium_polyedrum_camera_clc_MMETSP1032_contig_25909,
		85 Alexandrium_tamarense_clc_MMETSP0378_contig_82153,
		86 Akashiwo_sanguinea_comp2833_c1_seq1,
		87 Scrippsiella_trochoidea_clc_MMETSP0272_contig_38668,
		88 Levanderina_fissa_B_contig_43980,
		89 Levanderina_fissa_B_contig_58460,
		90 Levanderina_fissa_B_contig_2240,
		91 Symbiodinium_clc_MMETSP1123_contig_7852,
		92 Prorocentrum_minimum_bloom_comp56117_c0_seq2,
		93 Karenia_brevis_clc_MMETSP0573_contig_20290,
		94 Prorocentrum_minimum_bloom_comp17368_c0_seq1,
		95 Prorocentrum_minimum_bloom_comp56117_c0_seq1,
		96 Symbiodinium_clc_MMETSP1123_contig_29903,
		97 Karenia_brevis_clc_MMETSP0573_contig_53708,
		98 Karlodinium_veneficum_20926_1a2,
		99 Karlodinium_veneficum_comp37201_1a,
		100 Karlodinium_veneficum_comp12204_1a3,
		101 Akashiwo_sanguinea_comp15890_c0_seq1,
		102 Levanderina_fissa_B_contig_69049,
		103 Prorocentrum_minimum_bloom_comp12873_c0_seq1,
		104 Scrippsiella_trochoidea_clc_MMETSP0272_contig_4945,
		105 Scrippsiella_trochoidea_clc_MMETSP0272_contig_17061,
		106 Alexandrium_tamarense_clc_MMETSP0378_contig_41560,
		107 Alexandrium_tamarense_clc_MMETSP0378_contig_49119,
		108 Lingulodinium_polyedrum_camera_clc_MMETSP1032_contig_19360,
		109 Amoebophrya_sp_ex_Akashiwo_sanguinea_comp4554,
		110 Amoebophrya_sp_ex_Karlodinium_veneficum_comp4930,
		111 Tetrahymena_thermophila_89293609,
		112 Ichthyophthirius_multifiliis_340508834,
		113 Tetrahymena_thermophila_89289890,
		114 Ichthyophthirius_multifiliis_340506718,
		115 Paramecium_tetraurelia_145476139,
		116 Paramecium_tetraurelia_145490189,
		117 Paramecium_tetraurelia_145493121,
		118 Scrippsiella_trochoidea_clc_49623,
		119 Polarella_glacialis_comp29642_c0_seq1,
		120 Karenia_brevis_clc_27966,
		121 Akashiwo_sanguinea_comp36884_c0_seq1,
		122 Akashiwo_sanguinea_comp54401_c0_seq1,
		123 Karlodinium_veneficum_38083_3c,
		124 Perkinsus_marinus_294891759,
		125 Perkinsus_marinus_294938874,
		126t Perkinsus_marinus_294950043,
		126 Perkinsus_marinus_294890747,
		128 Scrippsiella_trochoidea_clc_1907,
		129 Amoebophrya_sp_ex_Akashiwo_sanguinea_comp23303_c0_seq1,
		130 Alexandrium_tamarense_clc_89113,
		131 Lingulodinium_polyedrum_camera_clc_43277,
		132 Scrippsiella_trochoidea_clc_71108,
		133 Polarella_glacialis_comp16215_c0_seq1,
		134 Symbiodinium_clc_9595,
		135 Symbiodinium_B1_EST_k37c20_17918,
		136 Symbiodinium_B1_EST_k37c20_33358,
		137 Levanderina_fissa_comp94750_c0_seq1,
		138 Levanderina_fissa_comp119368_c0_seq1,
		139 Karlodinium_veneficum_20340_3a,
		140 Karenia_brevis_clc_36500,
		141 Prorocentrum_minimum_comp67646_c0_seq1,
		142 Amphidinium_carterae_3977_3a,
		143 Prorocentrum_minimum_comp158964_c0_seq1,
		144 Karenia_brevis_clc_95608,
		145 Karlodinium_veneficum_50181_3a,
		146 Akashiwo_sanguinea_comp40077_c0_seq1,
		147 Levanderina_fissa_comp48066_c0_seq1,
		148 Scrippsiella_trochoidea,
		149 Lingulodinium_polyedrum_camera_clc.f,
		150 Amphidinium_carterae_comp17174_3b,
		151 Karlodinium_veneficum_138808_1815_3b,
		152 Phytophthora_infestans_301118596,
		153 Phytophthora_sojae_348665981,
		154 Pythium_oligandrum_EST_166319534,
		155 Albugo_laibachii_325179787,
		156 Ectocarpus_siliculosus_299470423,
		157 Thalassiosira_pseudonana_224002240,
		158 Phaeodactylum_tricornutum_219112135,
		159 Fragilariopsis_cylindrus_EST_282252177,
		160 Albugo_laibachii_325183909,
		161 Sterkiella_histriomuscorum_EST_198395236,
		162 Entodinium_caudatum_EST_152006833,
		163 Miamiensis_avidus_EST_84176727,
		164 Paramecium_tetraurelia_145543863,
		165 Ichthyophthirius_multifiliis_340504109,
		166 Tetrahymena_thermophila_89286094,
		167 Amphidinium_carterae_comp18399_2a,
		168 Karlodinium_veneficum_31228_2a,
		169 Akashiwo_sanguinea_comp13299_c0_seq2,
		170 Lingulodinium_polyedrum_camera_clc_55825,
		171 Alexandrium_tamarense_clc_21362,
		172 Polarella_glacialis_clc_contig_1,
		173 Karenia_brevis_clc_10704,
		174 Levanderina_fissa_comp33121_c0_seq1,
		175 Symbiodinium_B1_EST_k37c20_21479,
		176 Symbiodinium_clc_26706,
		177 Prorocentrum_minimum_comp67836_c0_seq1,
		178 Scrippsiella_trochoidea_clc_37572,
		179 Scrippsiella_trochoidea_clc_94977,
		180 Levanderina_fissa_comp58144_c0_seq2,
		181 Karenia_brevis_clc_54445,
		182 Karlodinium_veneficum_comp40434_2b,
		183 Akashiwo_sanguinea_comp34886_c0_seq1,
		184 Alexandrium_tamarense_clc_56604,
		185 Lingulodinium_polyedrum_camera_clc_1711,
		186 Amoebophrya_sp_ex_Karlodinium_veneficum_62164_81106,
		187 Amoebophrya_sp_ex_Akashiwo_sanguinea_comp37597_c0_seq1,
		188 Perkinsus_marinus_29486607,
		189 Ectocarpus_siliculosus_298705527,
		190 Phytophthora_capsici_EST_186782002,
		191 Phytophthora_brassicae_EST_144600056,
		192 Phytophthora_infestans_301087980,
		193 Phytophthora_infestans_301111454,
		194 Phytophthora_sojae_348685684,
		195 Phytophthora_infestans_301088791,
		196 Phytophthora_sojae_348688892,
		197 Phytophthora_infestans_301118230,
		198 Albugo_laibachii_325180224,
		199 Aphanomyces_euteiches_166048544,
		200 Aureococcus_anophagefferens_323451242,
		201 Thalassiosira_pseudonana_224007671,
		202 Phaeodactylum_tricornutum_219112739,
		203 Thalassiosira_pseudonana_224003977,
		204 Ectocarpus_siliculosus_299469975;
	TREE Imported_tree_0 = (((1:0.10925998949157101,2:0.14533541293515506)97:0.2962201990344966,(((6:0.49771042495730555,7:0.37033686596788185)38:0.1398275399498037,(3:0.3640550066083309,(4:0.27253617819581405,5:0.234916310943335)85:0.11525946831889158)99:0.3950924497517271)34:0.19011186767653185,(((12:0.013884623175578915,13:0.04172189824438619)100:0.3146943969479106,(8:0.024485256159099862,(9:0.006473814415352942,(10:0.026189738217807457,11:0.046006670521630454)54:0.006517369306318807)77:0.014294784022210889)100:0.29251929479238487)100:0.5418492176721666,(((115:0.34845811075170674,(116:0.10368276015765243,117:0.21740220899908877)90:0.26033093977934946)100:1.1373348622181383,(111:0.30146176231925637,(114:0.6473126022692182,(112:1.1103825811720052,113:0.5177087478629624)94:0.47503681808899273)66:0.2196495290399406)100:1.0277056244313785)97:0.8893163201553387,((109:0.5876158177954431,110:0.44665898692625317)100:0.532830365106843,((14:0.3025093458103668,15:0.11840240360646967)87:0.39379744724113197,((35:0.2459645212751751,((33:0.26047271274912065,34:0.17656069090642137)8:0.03828023681187468,(16:0.1781511021645001,((17:0.14586487462801354,((23:0.01704963035120622,24:0.022198706725171786)100:0.10917058152000422,((18:0.4165798626431361,19:0.10364831931736884)85:0.11645833716578508,(20:0.2378266200127953,(21:0.009210167259214537,22:0.08463818781803571)58:0.030661138633195358)16:0.02388184686911123)14:0.008739058079859354)14:0.030328636566590957)6:0.020597790952136125,((25:0.2890458563048872,26:0.11738535561119896)40:0.05421879478830489,(32:0.5921229564386207,((27:0.14794540954586596,28:0.11910530898850853)99:0.19883206323256056,(31:0.23280168920435837,(29:0.06319031040340319,30:0.07666093998762578)97:0.13539719255099134)41:0.045648429858961774)39:0.04710066227995938)97:0.2838023722788558)5:0.013624027795053194)6:0.019870617404745432)7:0.019299872045978016)29:0.04580768719658685)65:0.11831084208482819,(((36:0.6082471787790996,37:1.6822826542419613)28:0.41765139652727673,((38:0.2256576123981213,(48:0.08163959745732173,((39:0.13462822907123104,(42:0.17460822688740485,(40:0.12666059771978203,41:0.055437040125916846)54:0.021523360839841854)25:0.013739456463555885)17:0.0167989434854615,(43:0.16291421127113495,(44:0.1432703832022639,(45:0.3221248904591767,(46:0.43688378229473845,47:0.3132707768569282)48:0.059177259895546466)11:0.025057453769835633)14:0.03578391403872682)12:0.02966990693789892)23:0.022812826835179916)55:0.09030785790903743)98:0.29064990635219673,((49:0.0735949445471449,(50:0.004501508761350305,51:9.3905322139818E-7)81:0.1009383105743411)99:0.5589234951960143,((52:0.21208764238860878,(53:9.3905322139818E-7,54:0.21096216504072524)95:0.12648723116667027)87:0.26790251926537517,((58:0.027221978558182064,(55:0.040062433561742695,(56:0.004725798563976285,57:9.3905322139818E-7)88:0.012586052127264154)84:0.09485118187208338)100:0.5892811812618625,(62:0.07232808957512471,(59:0.13419491684869844,(60:0.0025606073115012245,61:0.007410682362320732)100:0.08743235372170456)96:0.13540961668098045)100:0.44485407093411206)67:0.09884596345119186)45:0.08620700203720873)37:0.17411079534544466)7:9.3905322139818E-7)3:0.047359379294650915,(((76:0.32792478377424006,77:0.31490900824319296)85:0.13096295536013822,(75:0.8343361896168029,((63:0.2657159092119719,64:0.27436309381733015)64:0.0925624849102713,((72:0.34959987418952815,(73:0.14301276960051912,74:0.23305349888624813)96:0.17347838409415325)48:0.03427680689719273,((65:0.20664043843344512,66:0.22342042324838127)49:0.030583795460590122,((70:0.2231674636032544,71:0.17562957929637502)36:0.04429713888857779,(67:0.19696324740524793,(68:0.5280885845963491,69:0.23212374292147137)52:0.054877196919473785)32:0.04079215519395993)57:0.06675755695976499)98:0.3634725362312308)36:0.019726890343322583)47:0.017946971241880272)77:0.1152021301963792)25:0.05354225532964105,((78:0.23021842302985987,79:0.11807772233072525)82:0.11758210321777002,((101:0.05869962077100298,((108:0.010460848100667823,(106:0.02313444767473745,107:0.006321222832182758)94:0.028586207150704004)84:0.02430322012303703,((102:0.36839069350492754,103:0.07723164038850762)22:0.07098813059958599,(104:0.33416478479688494,105:0.02610360508452589)56:0.04140879325031249)12:0.05043750776462692)7:0.015452878359201987)10:0.044891557384445925,((96:0.06578727024064807,(97:0.14282031604213194,(98:0.0754786183532314,(99:0.09366945671259946,100:0.055240660639321856)52:0.016240676685592467)72:0.026462440991251963)25:0.021737091475931634)5:6.865228008173914E-5,(80:0.07906155300955842,((94:0.18725303005937657,95:0.033633731544856084)82:0.04958038951113899,((81:0.06559507815724314,(82:0.08808561078752788,83:0.028137353711814007)38:0.037233314331282415)17:0.017372142533899067,((93:0.05091361758109147,(91:0.3191656270670219,92:0.019247904176705872)25:0.024489693826595337)3:0.026711405922413542,((84:0.017212034084649573,(85:0.08346305336229244,86:0.036723308357712536)39:0.01162682687188579)52:0.024842946474723047,(87:0.0334913682242199,(88:0.07646150642308903,(89:0.014333045023665204,90:9.3905322139818E-7)58:0.01244774538806076)80:0.03083631135900798)45:0.01370031655355642)35:0.019698832251185516)1:0.005382921484037949)1:0.015477575571558287)1:0.008958620646872268)2:0.01877737813490079)20:0.025453532673975342)9:0.055731244265105395)9:0.035976062564052856)14:0.09141479504273241)4:0.0773503180782242)5:0.10562011250183001)26:0.27009314812396024)54:0.4453810224940518)94:0.3212532538245942)48:0.18639106454350077)22:0.048597169548980176)100:0.4482887218424497,((((199:0.0720048193212946,(198:0.05424618991441439,(196:0.005505105838016977,197:0.00625338402091012)97:0.04365163075619074)93:0.07636352588830116)96:0.14565881910316708,(200:0.6700121200514636,(204:0.4297266074056931,(203:0.205464948954491,(201:0.48061216851258126,202:0.28124716371682146)93:0.11067052952770087)98:0.210553836099505)51:0.061945755315539704)57:0.10081244719825312)97:0.35819267469505656,((161:0.7651756051128833,(162:1.5295611682650225,((163:0.6727658697575047,164:0.35363283701600895)64:0.16968051270648613,(165:0.2999939722823109,166:0.12148769926432086)100:0.5636478337980917)93:0.26927703553350835)50:0.07888741482160803)74:0.32171900912097,((189:0.2712682159672166,(160:0.11218372885341035,(190:9.3905322139818E-7,(191:0.012641402187940768,(195:0.02793231336818339,(192:0.02838491308972794,(193:9.3905322139818E-7,194:0.011860225305291232)51:0.042300183387636685)68:0.03697589145493536):0.005219637197078059)46:0.011411250783397227)57:0.07050736902351286)91:0.18066046843559647)100:0.2781886641051956,(188:0.26122000589597644,(((186:0.26308684607282545,187:0.3539556592589178)35:0.04606291518575767,((184:0.15079291093355832,185:0.07836926157262118)64:0.0378074160650098,((179:0.09968507828167532,180:0.245525195771845)52:0.03746602544067394,(183:0.15136088715374582,(181:0.11024069541964579,182:0.2884287150067891)36:0.05960419538231693)11:0.0196743117934457)47:0.05458630922481676)100:0.38593218112603095)55:0.04488134173919932,(((175:0.026831374209891363,176:0.03483869540154196)98:0.048809395539950604,(177:0.11583027030098103,178:0.04640470141262943)35:0.027162804375438363)5:9.3905322139818E-7,((167:0.1810489733006958,168:0.031533737901807135)41:0.03462724851209569,((169:0.04812622446114163,170:0.04174653324470649)4:9.3905322139818E-7,(174:0.05414063162159064,(171:0.07977294418451197,(172:0.05613782526968759,173:0.04318430336879303)9:0.0048925526063208075)1:9.3905322139818E-7)7:0.011680058677061308)3:0.005663259106481518)5:0.012141906775203666)67:0.11930263529516161)59:0.11178278845023555)71:0.2381720625364956)98:0.09029410653153915)41:0.5675918837969973)99:0.331663248942772,(((155:0.19226409014154933,(154:0.11185375776015391,(152:9.3905322139818E-7,153:0.017161202599909484)80:0.04638997369106364)89:0.10282759899233226)100:0.33576776924024215,(156:0.5656193706346684,(157:0.16235806367496308,(158:0.4638095079791518,159:0.23452883483503684)89:0.13933172372780028)99:0.3064201512159333)53:0.10882317604405252)81:0.3191997492908091,(((124:0.5788617341010479,(125:0.3599934318834654,(126:0.03719142179929783)100:0.2845399403786083)100:0.5282572247242748)89:0.32438723881161174,((120:0.12884358522743705,(118:0.3147995025886252,119:0.2674524126685551)53:0.11202976565276483)62:0.11086186764467909,(123:0.345916625417749,(121:0.08359453243302242,122:0.09184277413270076)92:0.11846180906722677)42:0.007174963816560086)100:0.35148717178646066)51:0.08003320546210162,(((146:0.8540945269084437,147:0.9654373083213214)84:0.1759694567134425,(151:0.5204830576498454,(150:0.6710365188295789,(148:0.4970672434856584,149:0.5193537425120783)88:0.30676281589420035)50:0.20589884849730522)33:0.08529300874976427)100:0.7195932775239318,(128:0.8465576704708397,((145:0.3867982150733739,(143:0.9345835842247374,144:0.6365440762714061)80:0.15253241484932545)61:0.11669942335083422,((141:0.12361073803423499,142:0.11090381989762507)9:0.007826158114736798,(129:0.012320372733038914,((132:0.02550691809189656,(130:0.01257761659951219,131:0.02170881366198566)65:0.02352348070247743)21:0.006685871033518404,((139:0.22528167747064545,140:0.008187478543728097)59:0.04697507159312104,((137:0.06560079604357208,138:0.04321748465331436)73:0.054765076883431275,(133:0.07752699377799613,(134:0.028690202850857906,(135:0.03458021199557089,136:0.10999233022626187)56:0.032351614184958646)54:0.04251296668816819)41:0.04013993131531052)8:9.3905322139818E-7)12:0.008275444249432906)1:9.3905322139818E-7)7:0.016718509963001938)28:0.1255401340401372)37:0.12869079686661025)96:0.21050174133268665)47:0.14679684721866554)99:0.5388442555598209)59:0.21901740451427856)97:0.4482887218424497);

END;


BEGIN CODONS;
	CODESET * UNTITLED   =  universal:  1 -  339;


END;

BEGIN LABELS;
	TAXAGROUPLABEL clade_3 COLOR = (RGB 1.0 0.03529412 0.41960784) ;
	TAXAGROUPLABEL clade_2 COLOR = (RGB 0.62745098 0.53333333 1.0) ;
	TAXAGROUPLABEL class_II COLOR = (RGB 0.33333333 0.33333333 0.33333333) ;
	TAXAGROUPLABEL clade_1 COLOR = (RGB 0.88627451 1.0 0.43529412) ;


END;

BEGIN SETS;
	TAXPARTITION * UNTITLED  =  clade_1 :  1 -  117, clade_3 :  118 -  159, clade_2 :  160 -  195, class_II :  196 -  204;

END;

BEGIN ASSUMPTIONS;
	TYPESET * UNTITLED   =  unord:  1 -  339;

END;

BEGIN MESQUITECHARMODELS;
	ProbModelSet * UNTITLED   =  'Mk1 (est.)':  1 -  339;
END;

Begin MESQUITE;
		MESQUITESCRIPTVERSION 2;
		TITLE AUTO;
		tell ProjectCoordinator;
		timeSaved 1420840612132;
		getEmployee #mesquite.minimal.ManageTaxa.ManageTaxa;
		tell It;
			setID 0 4176660129938188200;
			tell It;
				setDefaultOrder  1 2 3 4 5 6 7 8 9 10 11 12 13 14 15 16 17 18 19 20 21 22 23 24 25 26 27 28 29 30 31 32 33 34 35 36 37 38 39 40 41 42 43 44 45 46 47 48 49 50 51 52 53 54 55 56 57 58 59 60 61 62 63 64 65 66 67 68 69 70 71 72 73 74 75 76 77 78 79 80 81 82 83 84 85 86 87 88 89 90 91 92 93 94 95 96 97 98 99 100 101 102 103 104 105 106 107 108 109 110 111 112 113 114 115 116 117 118 119 120 121 122 123 124 125 126 127 128 129 130 131 132 133 134 135 136 137 138 139 140 141 142 143 144 145 146 147 148 149 150 151 152 153 154 155 156 157 158 159 0 169 170 171 172 173 174 175 176 177 178 179 180 181 182 183 184 185 186 187 188 189 190 191 192 193 194 195 196 197 198 199 200 201 202 203 160 161 162 163 164 165 166 167 168;
				attachments ;
			endTell;
		endTell;
		getEmployee #mesquite.charMatrices.ManageCharacters.ManageCharacters;
		tell It;
			setID 0 2138167863426181606;
			mqVersion 274;
			checksumv 0 2 1507907846 null  getNumChars 339 numChars 339 getNumTaxa 204 numTaxa 204   short false   bits 1048575   states 1048575   sumSquaresStatesOnly 3.87723061386727E14 sumSquares 3.87723061386727E14   NumFiles 1 NumMatrices 1 errorReportedDuringRun;
			mqVersion;
		endTell;
		getWindow;
		tell It;
			suppress;
			setResourcesState false false 192;
			setPopoutState 400;
			setExplanationSize 0;
			setAnnotationSize 0;
			setFontIncAnnot 0;
			setFontIncExp 0;
			setSize 1781 881;
			setLocation 0 96;
			setFont SanSerif;
			setFontSize 10;
			getToolPalette;
			tell It;
			endTell;
			desuppress;
		endTell;
		getEmployee  #mesquite.minimal.ManageTaxa.ManageTaxa;
		tell It;
			showTaxa #4176660129938188200 #mesquite.lists.TaxonList.TaxonList;
			tell It;
				setTaxa #4176660129938188200;
				getWindow;
				tell It;
					newAssistant  #mesquite.lists.DefaultTaxaOrder.DefaultTaxaOrder;
					newAssistant  #mesquite.lists.TaxonListCurrPartition.TaxonListCurrPartition;
					setExplanationSize 30;
					setAnnotationSize 20;
					setFontIncAnnot 0;
					setFontIncExp 0;
					setSize 1589 814;
					setLocation 0 96;
					setFont SanSerif;
					setFontSize 10;
					getToolPalette;
					tell It;
					endTell;
				endTell;
				showWindow;
				getEmployee #mesquite.lists.ColorTaxon.ColorTaxon;
				tell It;
					setColor Red;
					removeColor off;
				endTell;
				getEmployee #mesquite.lists.TaxonListAnnotPanel.TaxonListAnnotPanel;
				tell It;
					togglePanel off;
				endTell;
			endTell;
		endTell;
		getEmployee  #mesquite.trees.BasicTreeWindowCoord.BasicTreeWindowCoord;
		tell It;
			makeTreeWindow #4176660129938188200  #mesquite.trees.BasicTreeWindowMaker.BasicTreeWindowMaker;
			tell It;
				suppressEPCResponse;
				setTreeSource  #mesquite.trees.StoredTrees.StoredTrees;
				tell It;
					setTreeBlock 1;
					toggleUseWeights off;
				endTell;
				setAssignedID 4421.1420829018147.5776302000244295310;
				getTreeWindow;
				tell It;
					setExplanationSize 30;
					setAnnotationSize 20;
					setFontIncAnnot 0;
					setFontIncExp 0;
					setSize 1589 814;
					setLocation 0 96;
					setFont SanSerif;
					setFontSize 10;
					getToolPalette;
					tell It;
						setTool mesquite.trees.SelectTaxaInClade.SelectTaxaToolExtra.SelectTaxaInClade;
					endTell;
					getTreeDrawCoordinator #mesquite.trees.BasicTreeDrawCoordinator.BasicTreeDrawCoordinator;
				tell It;
					suppress;
					setTreeDrawer  #mesquite.trees.SquareTree.SquareTree;
					tell It;
						setNodeLocs #mesquite.trees.NodeLocsStandard.NodeLocsStandard;
						tell It;
							branchLengthsToggle off;
							toggleScale on;
							toggleBroadScale off;
							toggleCenter on;
							toggleEven on;
						endTell;
						setEdgeWidth 6;
						orientUp;
						setCornerMode Right_Angle  50;
					endTell;
					setBackground White;
					setBranchColor Black;
					showNodeNumbers off;
					showBranchColors on;
					labelBranchLengths off;
					centerBrLenLabels on;
					showBrLensUnspecified on;
					showBrLenLabelsOnTerminals on;
					setBrLenLabelColor 0 0 255;
					setNumBrLenDecimals 6;
					desuppress;
					getEmployee #mesquite.trees.BasicDrawTaxonNames.BasicDrawTaxonNames;
					tell It;
						setColor Black;
						toggleColorPartition on;
						toggleShadePartition off;
						toggleShowFootnotes on;
						toggleNodeLabels on;
						toggleCenterNodeNames off;
						toggleShowNames on;
						namesAngle ?;
					endTell;
				endTell;
					setTreeNumber 1;
					setTree '(((1:0.10925998949157101,2:0.14533541293515506)97:0.2962201990344966,(((6:0.49771042495730555,7:0.37033686596788185)38:0.1398275399498037,(3:0.3640550066083309,(4:0.27253617819581405,5:0.234916310943335)85:0.11525946831889158)99:0.3950924497517271)34:0.19011186767653185,(((12:0.013884623175578915,13:0.04172189824438619)100:0.3146943969479106,(8:0.024485256159099862,(9:0.006473814415352942,(10:0.026189738217807457,11:0.046006670521630454)54:0.006517369306318807)77:0.014294784022210889)100:0.29251929479238487)100:0.5418492176721666,(((115:0.34845811075170674,(116:0.10368276015765243,117:0.21740220899908877)90:0.26033093977934946)100:1.1373348622181383,(111:0.30146176231925637,(114:0.6473126022692182,(112:1.1103825811720052,113:0.5177087478629624)94:0.47503681808899273)66:0.2196495290399406)100:1.0277056244313785)97:0.8893163201553387,((109:0.5876158177954431,110:0.44665898692625317)100:0.532830365106843,((14:0.3025093458103668,15:0.11840240360646967)87:0.39379744724113197,((35:0.2459645212751751,((33:0.26047271274912065,34:0.17656069090642137)8:0.03828023681187468,(16:0.1781511021645001,((17:0.14586487462801354,((23:0.01704963035120622,24:0.022198706725171786)100:0.10917058152000422,((18:0.4165798626431361,19:0.10364831931736884)85:0.11645833716578508,(20:0.2378266200127953,(21:0.009210167259214537,22:0.08463818781803571)58:0.030661138633195358)16:0.02388184686911123)14:0.008739058079859354)14:0.030328636566590957)6:0.020597790952136125,((25:0.2890458563048872,26:0.11738535561119896)40:0.05421879478830489,(32:0.5921229564386207,((27:0.14794540954586596,28:0.11910530898850853)99:0.19883206323256056,(31:0.23280168920435837,(29:0.06319031040340319,30:0.07666093998762578)97:0.13539719255099134)41:0.045648429858961774)39:0.04710066227995938)97:0.2838023722788558)5:0.013624027795053194)6:0.019870617404745432)7:0.019299872045978016)29:0.04580768719658685)65:0.11831084208482819,(((36:0.6082471787790996,37:1.6822826542419613)28:0.41765139652727673,((38:0.2256576123981213,(48:0.08163959745732173,((39:0.13462822907123104,(42:0.17460822688740485,(40:0.12666059771978203,41:0.055437040125916846)54:0.021523360839841854)25:0.013739456463555885)17:0.0167989434854615,(43:0.16291421127113495,(44:0.1432703832022639,(45:0.3221248904591767,(46:0.43688378229473845,47:0.3132707768569282)48:0.059177259895546466)11:0.025057453769835633)14:0.03578391403872682)12:0.02966990693789892)23:0.022812826835179916)55:0.09030785790903743)98:0.29064990635219673,((49:0.0735949445471449,(50:0.004501508761350305,51:9.3905322139818E-7)81:0.1009383105743411)99:0.5589234951960143,((52:0.21208764238860878,(53:9.3905322139818E-7,54:0.21096216504072524)95:0.12648723116667027)87:0.26790251926537517,((58:0.027221978558182064,(55:0.040062433561742695,(56:0.004725798563976285,57:9.3905322139818E-7)88:0.012586052127264154)84:0.09485118187208338)100:0.5892811812618625,(62:0.07232808957512471,(59:0.13419491684869844,(60:0.0025606073115012245,61:0.007410682362320732)100:0.08743235372170456)96:0.13540961668098045)100:0.44485407093411206)67:0.09884596345119186)45:0.08620700203720873)37:0.17411079534544466)7:9.3905322139818E-7)3:0.047359379294650915,(((76:0.32792478377424006,77:0.31490900824319296)85:0.13096295536013822,(75:0.8343361896168029,((63:0.2657159092119719,64:0.27436309381733015)64:0.0925624849102713,((72:0.34959987418952815,(73:0.14301276960051912,74:0.23305349888624813)96:0.17347838409415325)48:0.03427680689719273,((65:0.20664043843344512,66:0.22342042324838127)49:0.030583795460590122,((70:0.2231674636032544,71:0.17562957929637502)36:0.04429713888857779,(67:0.19696324740524793,(68:0.5280885845963491,69:0.23212374292147137)52:0.054877196919473785)32:0.04079215519395993)57:0.06675755695976499)98:0.3634725362312308)36:0.019726890343322583)47:0.017946971241880272)77:0.1152021301963792)25:0.05354225532964105,((78:0.23021842302985987,79:0.11807772233072525)82:0.11758210321777002,((101:0.05869962077100298,((108:0.010460848100667823,(106:0.02313444767473745,107:0.006321222832182758)94:0.028586207150704004)84:0.02430322012303703,((102:0.36839069350492754,103:0.07723164038850762)22:0.07098813059958599,(104:0.33416478479688494,105:0.02610360508452589)56:0.04140879325031249)12:0.05043750776462692)7:0.015452878359201987)10:0.044891557384445925,((96:0.06578727024064807,(97:0.14282031604213194,(98:0.0754786183532314,(99:0.09366945671259946,100:0.055240660639321856)52:0.016240676685592467)72:0.026462440991251963)25:0.021737091475931634)5:6.865228008173914E-5,(80:0.07906155300955842,((94:0.18725303005937657,95:0.033633731544856084)82:0.04958038951113899,((81:0.06559507815724314,(82:0.08808561078752788,83:0.028137353711814007)38:0.037233314331282415)17:0.017372142533899067,((93:0.05091361758109147,(91:0.3191656270670219,92:0.019247904176705872)25:0.024489693826595337)3:0.026711405922413542,((84:0.017212034084649573,(85:0.08346305336229244,86:0.036723308357712536)39:0.01162682687188579)52:0.024842946474723047,(87:0.0334913682242199,(88:0.07646150642308903,(89:0.014333045023665204,90:9.3905322139818E-7)58:0.01244774538806076)80:0.03083631135900798)45:0.01370031655355642)35:0.019698832251185516)1:0.005382921484037949)1:0.015477575571558287)1:0.008958620646872268)2:0.01877737813490079)20:0.025453532673975342)9:0.055731244265105395)9:0.035976062564052856)14:0.09141479504273241)4:0.0773503180782242)5:0.10562011250183001)26:0.27009314812396024)54:0.4453810224940518)94:0.3212532538245942)48:0.18639106454350077)22:0.048597169548980176)100:0.4482887218424497,((((199:0.0720048193212946,(198:0.05424618991441439,(196:0.005505105838016977,197:0.00625338402091012)97:0.04365163075619074)93:0.07636352588830116)96:0.14565881910316708,(200:0.6700121200514636,(204:0.4297266074056931,(203:0.205464948954491,(201:0.48061216851258126,202:0.28124716371682146)93:0.11067052952770087)98:0.210553836099505)51:0.061945755315539704)57:0.10081244719825312)97:0.35819267469505656,((161:0.7651756051128833,(162:1.5295611682650225,((163:0.6727658697575047,164:0.35363283701600895)64:0.16968051270648613,(165:0.2999939722823109,166:0.12148769926432086)100:0.5636478337980917)93:0.26927703553350835)50:0.07888741482160803)74:0.32171900912097,((189:0.2712682159672166,(160:0.11218372885341035,(190:9.3905322139818E-7,(191:0.012641402187940768,(195:0.02793231336818339,(192:0.02838491308972794,(193:9.3905322139818E-7,194:0.011860225305291232)51:0.042300183387636685)68:0.03697589145493536):0.005219637197078059)46:0.011411250783397227)57:0.07050736902351286)91:0.18066046843559647)100:0.2781886641051956,(188:0.26122000589597644,(((186:0.26308684607282545,187:0.3539556592589178)35:0.04606291518575767,((184:0.15079291093355832,185:0.07836926157262118)64:0.0378074160650098,((179:0.09968507828167532,180:0.245525195771845)52:0.03746602544067394,(183:0.15136088715374582,(181:0.11024069541964579,182:0.2884287150067891)36:0.05960419538231693)11:0.0196743117934457)47:0.05458630922481676)100:0.38593218112603095)55:0.04488134173919932,(((175:0.026831374209891363,176:0.03483869540154196)98:0.048809395539950604,(177:0.11583027030098103,178:0.04640470141262943)35:0.027162804375438363)5:9.3905322139818E-7,((167:0.1810489733006958,168:0.031533737901807135)41:0.03462724851209569,((169:0.04812622446114163,170:0.04174653324470649)4:9.3905322139818E-7,(174:0.05414063162159064,(171:0.07977294418451197,(172:0.05613782526968759,173:0.04318430336879303)9:0.0048925526063208075)1:9.3905322139818E-7)7:0.011680058677061308)3:0.005663259106481518)5:0.012141906775203666)67:0.11930263529516161)59:0.11178278845023555)71:0.2381720625364956)98:0.09029410653153915)41:0.5675918837969973)99:0.331663248942772,(((155:0.19226409014154933,(154:0.11185375776015391,(152:9.3905322139818E-7,153:0.017161202599909484)80:0.04638997369106364)89:0.10282759899233226)100:0.33576776924024215,(156:0.5656193706346684,(157:0.16235806367496308,(158:0.4638095079791518,159:0.23452883483503684)89:0.13933172372780028)99:0.3064201512159333)53:0.10882317604405252)81:0.3191997492908091,(((124:0.5788617341010479,(125:0.3599934318834654,(126:0.03719142179929783,127:0.06808333854214876)100:0.2845399403786083)100:0.5282572247242748)89:0.32438723881161174,((120:0.12884358522743705,(118:0.3147995025886252,119:0.2674524126685551)53:0.11202976565276483)62:0.11086186764467909,(123:0.345916625417749,(121:0.08359453243302242,122:0.09184277413270076)92:0.11846180906722677)42:0.007174963816560086)100:0.35148717178646066)51:0.08003320546210162,(((146:0.8540945269084437,147:0.9654373083213214)84:0.1759694567134425,(151:0.5204830576498454,(150:0.6710365188295789,(148:0.4970672434856584,149:0.5193537425120783)88:0.30676281589420035)50:0.20589884849730522)33:0.08529300874976427)100:0.7195932775239318,(128:0.8465576704708397,((145:0.3867982150733739,(143:0.9345835842247374,144:0.6365440762714061)80:0.15253241484932545)61:0.11669942335083422,((141:0.12361073803423499,142:0.11090381989762507)9:0.007826158114736798,(129:0.012320372733038914,((132:0.02550691809189656,(130:0.01257761659951219,131:0.02170881366198566)65:0.02352348070247743)21:0.006685871033518404,((139:0.22528167747064545,140:0.008187478543728097)59:0.04697507159312104,((137:0.06560079604357208,138:0.04321748465331436)73:0.054765076883431275,(133:0.07752699377799613,(134:0.028690202850857906,(135:0.03458021199557089,136:0.10999233022626187)56:0.032351614184958646)54:0.04251296668816819)41:0.04013993131531052)8:9.3905322139818E-7)12:0.008275444249432906)1:9.3905322139818E-7)7:0.016718509963001938)28:0.1255401340401372)37:0.12869079686661025)96:0.21050174133268665)47:0.14679684721866554)99:0.5388442555598209)59:0.21901740451427856)97:0.4482887218424497)<selected = on >;';
					setDrawingSizeMode 0;
					toggleLegendFloat on;
					scale 0;
					toggleTextOnTree off;
					getInfoPanel;
					tell It;
						btspOpen true;
						apOpen true;
					endTell;
					toggleInfoPanel on;
					showWindow;
				endTell;
				desuppressEPCResponse;
				getEmployee #mesquite.trees.ColorBranches.ColorBranches;
				tell It;
					setColor Red;
					removeColor off;
				endTell;
				getEmployee #mesquite.ornamental.BranchNotes.BranchNotes;
				tell It;
					setAlwaysOn off;
				endTell;
				getEmployee #mesquite.ornamental.ColorTreeByPartition.ColorTreeByPartition;
				tell It;
					colorByPartition off;
				endTell;
				getEmployee #mesquite.ornamental.DrawTreeAssocDoubles.DrawTreeAssocDoubles;
				tell It;
					setOn on;
					setDigits 4;
					writeAsPercentage off;
					toggleCentred on;
					toggleHorizontal on;
					setFontSize 10;
					setOffset 0  0;
				endTell;
				getEmployee #mesquite.ornamental.DrawTreeAssocStrings.DrawTreeAssocStrings;
				tell It;
					setOn on;
					toggleCentred on;
					toggleHorizontal on;
					setFontSize 10;
					setOffset 0  0;
				endTell;
				getEmployee #mesquite.trees.TreeInfoValues.TreeInfoValues;
				tell It;
					panelOpen true;
				endTell;
			endTell;
		endTell;
		getEmployee  #mesquite.charMatrices.BasicDataWindowCoord.BasicDataWindowCoord;
		tell It;
			showDataWindow #2138167863426181606 #mesquite.charMatrices.BasicDataWindowMaker.BasicDataWindowMaker;
			tell It;
				getWindow;
				tell It;
					getTable;
					tell It;
						rowNamesWidth 255;
					endTell;
					setExplanationSize 30;
					setAnnotationSize 20;
					setFontIncAnnot 0;
					setFontIncExp 0;
					setSize 1589 814;
					setLocation 0 96;
					setFont SanSerif;
					setFontSize 10;
					getToolPalette;
					tell It;
					endTell;
					setActive;
					setTool mesquite.charMatrices.BasicDataWindowMaker.BasicDataWindow.arrow;
					colorCells  #mesquite.charMatrices.ColorByState.ColorByState;
				tell It;
					setStateLimit 9;
					toggleUniformMaximum on;
				endTell;
					colorRowNames  #mesquite.charMatrices.TaxonGroupColor.TaxonGroupColor;
					colorColumnNames  #mesquite.charMatrices.CharGroupColor.CharGroupColor;
					colorText  #mesquite.charMatrices.NoColor.NoColor;
					setBackground White;
					toggleShowNames on;
					toggleShowTaxonNames on;
					toggleTight off;
					toggleThinRows off;
					toggleShowChanges off;
					toggleSeparateLines off;
					toggleShowStates on;
					toggleAutoWCharNames off;
					toggleAutoTaxonNames off;
					toggleShowDefaultCharNames off;
					toggleConstrainCW on;
					toggleBirdsEye off;
					toggleShowPaleGrid off;
					toggleShowPaleCellColors off;
					togglePaleInapplicable on;
					toggleShowBoldCellText off;
					toggleAllowAutosize off;
					toggleColorsPanel off;
					toggleLinkedScrolling on;
					toggleScrollLinkedTables off;
				endTell;
				showWindow;
				getWindow;
				tell It;
					forceAutosize;
				endTell;
				getEmployee #mesquite.charMatrices.ColorCells.ColorCells;
				tell It;
					setColor Red;
					removeColor off;
				endTell;
				getEmployee #mesquite.categ.StateNamesStrip.StateNamesStrip;
				tell It;
					showStrip off;
				endTell;
				getEmployee #mesquite.charMatrices.AnnotPanel.AnnotPanel;
				tell It;
					togglePanel off;
				endTell;
				getEmployee #mesquite.charMatrices.CharReferenceStrip.CharReferenceStrip;
				tell It;
					showStrip off;
				endTell;
				getEmployee #mesquite.charMatrices.QuickKeySelector.QuickKeySelector;
				tell It;
					autotabOff;
				endTell;
				getEmployee #mesquite.charMatrices.SelSummaryStrip.SelSummaryStrip;
				tell It;
					showStrip off;
				endTell;
				getEmployee #mesquite.align.AlignToDropped.AlignToDropped;
				tell It;
					gapCosts 8 3 2 2;
					subCosts  5 5 5 5 5 5 5 5 5 5 5 5 5 5 5 5 5 5 5 5 5 5 5 5 5 5 5 5 5 5 5 5 5 5 5 5 5 5 5 5 5 5 5 5 5 5 5 5 5 5 5 5 5 5 5 5 5 5 5 5 5 5 5 5 5 5 5 5 5 5 5 5 5 5 5 5 5 5 5 5 5 5 5 5 5 5 5 5 5 5 5 5 5 5 5 5 5 5 5 5 5 5 5 5 5 5 5 5 5 5 5 5 5 5 5 5 5 5 5 5 5 5 5 5 5 5 5 5 5 5 5 5 5 5 5 5 5 5 5 5 5 5 5 5 5 5 5 5 5 5 5 5 5 5 5 5 5 5 5 5 5 5 5 5 5 5 5 5 5 5 5 5 5 5 5 5 5 5 5 5 5 5 5 5 5 5 5 5 5 5 5 5 5 5 5 5 5 5 5 5 5 5 5 5 5 5 5 5 5 5 5 5 5 5 5 5 5 5 5 5 5 5 5 5 5 5 5 5 5 5 5 5 5 5 5 5 5 5 5 5 5 5 5 5 5 5 5 5 5 5 5 5 5 5 5 5 5 5 5 5 5 5 5 5 5 5 5 5 5 5 5 5 5 5 5 5 5 5 5 5 5 5 5 5 5 5 5 5 5 5 5 5 5 5 5 5 5 5 5 5 5 5 5 5 5 5 5 5 5 5 5 5 5 5 5 5 5 5 5 5 5 5 5 5 5 5 5 5 5 5 5 5 5 5 5 5 5 5 5 5 5 5 5 5 5 5 5 5 5 5 5 5 5 5 5 5 5 5 5 5 5 5 5 5 5 5 5 5 5 5 5 5 5 5 5 5 5 5 5 5 5 5 5 5 5 5 5 5 5 5 5 5 5 5 5 5 5 5 5 5 5 5 5 5 5 5 5 5 5 5 5 5 5 5 5 5 5 5 5 5 5 5 5 5 5 5 5 5 5 5 5 5 5 5 5 5 5 5 5 5 5 5 5 5 5 5 5 5 5 5 5 5 5 5 5 5 5 5 5 5 5 5 5 5 5 5 5 5 5 5 5 5 5 5 5 5 5 5 5 5 5 5 5 5 5 5 5 5 5 5 5 5 5 5 5 5 5 5 5 5 5 5 5 5 5 5 5 5 5 5 5 5 5 5 5 5 5 5 5 5 5 5 5 5 5 5 5 5 5 5 5 5 5 5 5 5 5 5 5 5 5 5 5 5 5 5 5 5 5 5 5 5 5 5 5 5 5 5 5 5 5 5 5 5 5 5 5 5 5 5 5 5 5 5 5 5 5 5 5 5 5 5 5 5 5 5 5 5 5 5 5 5 5 5 5 5 5 5 5 5;
				endTell;
				getEmployee #mesquite.molec.SequenceInfoEditor.SequenceInfoEditor;
				tell It;
					panelOpen false;
				endTell;
			endTell;
		endTell;
		endTell;
end;
